# Supplementary material for: Enhancing biological signals and detection rates in single-cell RNA-seq experiments with cDNA library equalization
Source: Nucleic Acids Res. 2021 Nov 24;50(2):e12. doi: 10.1093/nar/gkab1071 (PMC8789062; doi:10.1093/nar/gkab1071)
Supplement: gkab1071_Supplemental_Files [file gkab1071_supplemental_files.zip]

Archive with 3 entries (3 files):
- SupplementaryMethodsAndFigures.pdf
- SuppTable1.xlsx
- SuppTable2.xlsx
