# Supplementary material for: Enhancing biological signals and detection rates in single-cell RNA-seq experiments with cDNA library equalization
Source: Nucleic Acids Res. 2021 Nov 24;50(2):e12. doi: 10.1093/nar/gkab1071 (PMC8789062; doi:10.1093/nar/gkab1071)
Supplement: gkab1071_Supplemental_Files [file gkab1071_supplemental_files.zip › SuppTable1.xlsx]

## Sheet: betterDetection-EQ_TB
Overlap Results
Collection(s):	BP
# overlaps shown:	50
# genesets in collections:	7530
# genes in comparison (n):	200
# genes in universe (N):	38404
Gene Set Name	# Genes in Gene Set (K)	Description	# Genes in Overlap (k)	k/K	p-value	FDR q-value
GO_TUBE_MORPHOGENESIS	928	The process in which the anatomical structures of a tube are generated and organized. Epithelial and endothelial tubes transport gases, liquids and cells from one site to another and form the basic structure of many organs and tissues, with tube shape and organization varying from the single-celled excretory organ in Caenorhabditis elegans to the branching trees of the mammalian kidney and insect…	38	0.0409	5.17e-23	2.02e-19
GO_CARDIOVASCULAR_SYSTEM_DEVELOPMENT	810	The process whose specific outcome is the progression of the cardiovascular system over time, from its formation to the mature structure. The cardiovascular system is the anatomical system that has as its parts the heart and blood vessels. [GOC:mah, UBERON:0004535]	36	0.0444	5.35e-23	2.02e-19
GO_CIRCULATORY_SYSTEM_DEVELOPMENT	1175	The process whose specific outcome is the progression of the circulatory system over time, from its formation to the mature structure. The circulatory system is the organ system that passes nutrients (such as amino acids and electrolytes), gases, hormones, blood cells, etc. to and from cells in the body to help fight diseases and help stabilize body temperature and pH to maintain homeostasis. [GO…	41	0.0349	3.12e-22	7.84e-19
GO_TUBE_DEVELOPMENT	1122	The process whose specific outcome is the progression of a tube over time, from its initial formation to a mature structure. Epithelial and endothelial tubes transport gases, liquids and cells from one site to another and form the basic structure of many organs and tissues including lung and trachea, kidney, the mammary gland, the vascular system and the gastrointestinal and urinary-genital tract…	40	0.0357	5.01e-22	9.43e-19
GO_BLOOD_VESSEL_MORPHOGENESIS	686	The process in which the anatomical structures of blood vessels are generated and organized. The blood vessel is the vasculature carrying blood. [GOC:jid]	32	0.0466	4.04e-21	6.09e-18
GO_REGULATION_OF_CELL_POPULATION_PROLIFERATION	1716	Any process that modulates the frequency, rate or extent of cell proliferation. [GOC:jl]	45	0.0262	1.67e-19	1.92e-16
GO_ANATOMICAL_STRUCTURE_FORMATION_INVOLVED_IN_MORPHOGENESIS	1177	The developmental process pertaining to the initial formation of an anatomical structure from unspecified parts. This process begins with the specific processes that contribute to the appearance of the discrete structure and ends when the structural rudiment is recognizable. An anatomical structure is any biological entity that occupies space and is distinguished from its surroundings. Anatomical…	38	0.0323	1.79e-19	1.92e-16
GO_BIOLOGICAL_ADHESION	1425	The attachment of a cell or organism to a substrate, another cell, or other organism. Biological adhesion includes intracellular attachment between membrane regions. [GOC:isa_complete]	37	0.026	6.17e-16	5.81e-13
GO_LOCOMOTION	1984	Self-propelled movement of a cell or organism from one location to another. [GOC:dgh]	43	0.0217	1.17e-15	9.77e-13
GO_NEGATIVE_REGULATION_OF_MULTICELLULAR_ORGANISMAL_PROCESS	1318	Any process that stops, prevents, or reduces the frequency, rate or extent of an organismal process, the processes pertinent to the function of an organism above the cellular level; includes the integrated processes of tissues and organs. [GOC:ai]	35	0.0266	2.16e-15	1.62e-12
GO_POSITIVE_REGULATION_OF_CELL_POPULATION_PROLIFERATION	960	Any process that activates or increases the rate or extent of cell proliferation. [GOC:go_curators]	30	0.0312	4.01e-15	2.75e-12
GO_HOMEOSTATIC_PROCESS	1935	Any biological process involved in the maintenance of an internal steady state. [GOC:jl, ISBN:0395825172]	41	0.0212	1.3e-14	8.13e-12
GO_CELL_MOTILITY	1758	Any process involved in the controlled self-propelled movement of a cell that results in translocation of the cell from one place to another. [GOC:dgh, GOC:dph, GOC:isa_complete, GOC:mlg]	39	0.0222	1.49e-14	8.66e-12
GO_RESPONSE_TO_OXYGEN_CONTAINING_COMPOUND	1698	Any process that results in a change in state or activity of a cell or an organism (in terms of movement, secretion, enzyme production, gene expression, etc.) as a result of an oxygen-containing compound stimulus. [GOC:pr, GOC:TermGenie]	38	0.0224	2.62e-14	1.41e-11
GO_NEGATIVE_REGULATION_OF_RESPONSE_TO_STIMULUS	1703	Any process that stops, prevents, or reduces the frequency, rate or extent of a response to a stimulus. Response to stimulus is a change in state or activity of a cell or an organism (in terms of movement, secretion, enzyme production, gene expression, etc.) as a result of a stimulus. [GOC:jid]	37	0.0217	1.48e-13	7.42e-11
GO_POSITIVE_REGULATION_OF_MULTICELLULAR_ORGANISMAL_PROCESS	1825	Any process that activates or increases the frequency, rate or extent of an organismal process, any of the processes pertinent to the function of an organism above the cellular level; includes the integrated processes of tissues and organs. [GOC:ai]	38	0.0208	2.43e-13	1.14e-10
GO_REGULATION_OF_ANATOMICAL_STRUCTURE_MORPHOGENESIS	1163	Any process that modulates the frequency, rate or extent of anatomical structure morphogenesis. [GOC:mah]	30	0.0258	5.64e-13	2.5e-10
GO_POSITIVE_REGULATION_OF_DEVELOPMENTAL_PROCESS	1428	Any process that activates or increases the rate or extent of development, the biological process whose specific outcome is the progression of an organism over time from an initial condition (e.g. a zygote, or a young adult) to a later condition (e.g. a multicellular animal or an aged adult). [GOC:ai]	33	0.0231	6.98e-13	2.92e-10
GO_REGULATION_OF_CELLULAR_COMPONENT_MOVEMENT	1107	Any process that modulates the frequency, rate or extent of the movement of a cellular component. [GOC:ai, GOC:dph, GOC:jl]	29	0.0262	9.79e-13	3.76e-10
GO_RESPONSE_TO_ENDOGENOUS_STIMULUS	1721	Any process that results in a change in state or activity of a cell or an organism (in terms of movement, secretion, enzyme production, gene expression, etc.) as a result of a stimulus arising within the organism. [GOC:sm]	36	0.0209	1e-12	3.76e-10
GO_EPITHELIUM_DEVELOPMENT	1296	The process whose specific outcome is the progression of an epithelium over time, from its formation to the mature structure. An epithelium is a tissue that covers the internal or external surfaces of an anatomical structure. [GOC:dph, GOC:mtg_lung]	31	0.0239	1.57e-12	5.62e-10
GO_REGULATION_OF_VASCULATURE_DEVELOPMENT	425	Any process that modulates the frequency, rate or extent of vasculature development. [GOC:TermGenie]	18	0.0424	1.28e-11	4.39e-09
GO_REGULATION_OF_TRANSPORT	1894	Any process that modulates the frequency, rate or extent of the directed movement of substances (such as macromolecules, small molecules, ions) into, out of or within a cell, or between cells, by means of some agent such as a transporter or pore. [GOC:ai]	36	0.019	1.54e-11	5.03e-09
GO_CELLULAR_RESPONSE_TO_ENDOGENOUS_STIMULUS	1454	Any process that results in a change in state or activity of a cell (in terms of movement, secretion, enzyme production, gene expression, etc.) as a result of a stimulus arising within the organism. [GOC:mah]	31	0.0213	2.88e-11	8.92e-09
GO_ENDOTHELIAL_CELL_PROLIFERATION	191	The multiplication or reproduction of endothelial cells, resulting in the expansion of a cell population. Endothelial cells are thin flattened cells which line the inside surfaces of body cavities, blood vessels, and lymph vessels, making up the endothelium. [GOC:add, ISBN:0781735149]	13	0.0681	2.96e-11	8.92e-09
GO_CELLULAR_RESPONSE_TO_OXYGEN_CONTAINING_COMPOUND	1208	Any process that results in a change in state or activity of a cell (in terms of movement, secretion, enzyme production, gene expression, etc.) as a result of an oxygen-containing compound stimulus. [GOC:pr, GOC:TermGenie]	28	0.0232	4.34e-11	1.26e-08
GO_REGULATION_OF_CELL_ADHESION	695	Any process that modulates the frequency, rate or extent of attachment of a cell to another cell or to the extracellular matrix. [GOC:mah]	21	0.0302	1.28e-10	3.58e-08
GO_CELL_CELL_SIGNALING	1665	Any process that mediates the transfer of information from one cell to another. This process includes signal transduction in the receiving cell and, where applicable, release of a ligand and any processes that actively facilitate its transport and presentation to the receiving cell. Examples include signaling via soluble ligands, via cell adhesion molecules and via gap junctions. [GOC:dos, GOC:ma…	32	0.0192	1.84e-10	4.96e-08
GO_EPITHELIAL_CELL_PROLIFERATION	441	The multiplication or reproduction of epithelial cells, resulting in the expansion of a cell population. Epithelial cells make up the epithelium, the covering of internal and external surfaces of the body, including the lining of vessels and other small cavities. It consists of cells joined by small amounts of cementing substances. [ISBN:0721662544]	17	0.0385	2.07e-10	5.39e-08
GO_NEGATIVE_REGULATION_OF_DEVELOPMENTAL_PROCESS	1047	Any process that stops, prevents or reduces the rate or extent of development, the biological process whose specific outcome is the progression of an organism over time from an initial condition (e.g. a zygote, or a young adult) to a later condition (e.g. a multicellular animal or an aged adult). [GOC:ai]	25	0.0239	2.85e-10	7.15e-08
GO_RESPONSE_TO_DRUG	1061	Any process that results in a change in state or activity of a cell or an organism (in terms of movement, secretion, enzyme production, gene expression, etc.) as a result of a drug stimulus. A drug is a substance used in the diagnosis, treatment or prevention of a disease. [GOC:jl]	25	0.0236	3.74e-10	9.09e-08
GO_REGULATION_OF_PHOSPHORUS_METABOLIC_PROCESS	1823	Any process that modulates the frequency, rate or extent of the chemical reactions and pathways involving phosphorus or compounds containing phosphorus. [GOC:ai]	33	0.0181	4.25e-10	9.99e-08
GO_CELL_SUBSTRATE_ADHESION	348	The attachment of a cell to the underlying substrate via adhesion molecules. [GOC:mah, GOC:pf]	15	0.0431	5.45e-10	1.24e-07
GO_SECRETION	1680	The controlled release of a substance by a cell or a tissue. [GOC:ai]	31	0.0185	9.78e-10	2.17e-07
GO_LEUKOCYTE_MIGRATION	502	The movement of a leukocyte within or between different tissues and organs of the body. [GOC:add, ISBN:0781735149, PMID:14680625, PMID:14708592, PMID:7507411, PMID:8600538]	17	0.0339	1.48e-09	3.18e-07
GO_REGULATION_OF_BODY_FLUID_LEVELS	506	Any process that modulates the levels of body fluids. [GOC:ai, GOC:dph, GOC:tb]	17	0.0336	1.67e-09	3.49e-07
GO_NEGATIVE_REGULATION_OF_SIGNALING	1427	Any process that stops, prevents, or reduces the frequency, rate or extent of a signaling process. [GOC:mtg_signal]	28	0.0196	1.83e-09	3.69e-07
GO_REGULATION_OF_PHOSPHORYLATION	1625	Any process that modulates the frequency, rate or extent of addition of phosphate groups into a molecule. [GOC:jl]	30	0.0185	1.86e-09	3.69e-07
GO_ENDOTHELIUM_DEVELOPMENT	133	The process whose specific outcome is the progression of an endothelium over time, from its formation to the mature structure. Endothelium refers to the layer of cells lining blood vessels, lymphatics, the heart, and serous cavities, and is derived from bone marrow or mesoderm. Corneal endothelium is a special case, derived from neural crest cells. [GOC:mtg_heart]	10	0.0752	2.27e-09	4.38e-07
GO_CONNECTIVE_TISSUE_DEVELOPMENT	274	The progression of a connective tissue over time, from its formation to the mature structure. [GOC:BHF]	13	0.0474	2.52e-09	4.74e-07
GO_SKELETAL_SYSTEM_DEVELOPMENT	526	The process whose specific outcome is the progression of the skeleton over time, from its formation to the mature structure. The skeleton is the bony framework of the body in vertebrates (endoskeleton) or the hard outer envelope of insects (exoskeleton or dermoskeleton). [GOC:dph, GOC:jid, GOC:tb, http://www.stedmans.com/]	17	0.0323	2.97e-09	5.46e-07
GO_REGULATION_OF_CELL_DIFFERENTIATION	1881	Any process that modulates the frequency, rate or extent of cell differentiation, the process in which relatively unspecialized cells acquire specialized structural and functional features. [GOC:go_curators]	32	0.017	3.65e-09	6.54e-07
GO_MUSCLE_SYSTEM_PROCESS	470	A organ system process carried out at the level of a muscle. Muscle tissue is composed of contractile cells or fibers. [GOC:mtg_cardio]	16	0.034	4.25e-09	7.44e-07
GO_CIRCULATORY_SYSTEM_PROCESS	554	A organ system process carried out by any of the organs or tissues of the circulatory system. The circulatory system is an organ system that moves extracellular fluids to and from tissue within a multicellular organism. [GOC:mtg_cardio]	17	0.0307	6.41e-09	1.1e-06
GO_MUSCLE_CONTRACTION	362	A process in which force is generated within muscle tissue, resulting in a change in muscle geometry. Force generation involves a chemo-mechanical energy conversion step that is carried out by the actin/myosin complex activity, which generates force through ATP hydrolysis. [GOC:ef, GOC:mtg_muscle, ISBN:0198506732]	14	0.0387	8.27e-09	1.38e-06
GO_REGULATION_OF_TRANSMEMBRANE_TRANSPORT	573	Any process that modulates the frequency, rate or extent of the directed movement of a solute from one side of a membrane to the other. [GOC:mah]	17	0.0297	1.05e-08	1.72e-06
GO_ANIMAL_ORGAN_MORPHOGENESIS	1071	Morphogenesis of an animal organ. An organ is defined as a tissue or set of tissues that work together to perform a specific function or functions. Morphogenesis is the process in which anatomical structures are generated and organized. Organs are commonly observed as visibly distinct structures, but may also exist as loosely associated clusters of cells that work together to perform a specific f…	23	0.0215	1.12e-08	1.8e-06
GO_RESPONSE_TO_GROWTH_FACTOR	732	Any process that results in a change in state or activity of a cell or an organism (in terms of movement, secretion, enzyme production, gene expression, etc.) as a result of a growth factor stimulus. [GOC:BHF, GOC:mah]	19	0.026	1.19e-08	1.85e-06
GO_EXTRACELLULAR_STRUCTURE_ORGANIZATION	373	A process that is carried out at the cellular level which results in the assembly, arrangement of constituent parts, or disassembly of structures in the space external to the outermost structure of a cell. For cells without external protective or external encapsulating structures this refers to space outside of the plasma membrane, and also covers the host cell environment outside an intracellula…	14	0.0375	1.21e-08	1.85e-06
GO_GROWTH	990	The increase in size or mass of an entire organism, a part of an organism or a cell. [GOC:bf, GOC:ma]	22	0.0222	1.31e-08	1.97e-06
Gene/Gene Set Overlap Matrix
Entrez Gene Id	Gene Symbol	Gene Description	GO_TUBE_MORPHOGENESIS	GO_CARDIOVASCULAR_SYSTEM_DEVELOPMENT	GO_CIRCULATORY_SYSTEM_DEVELOPMENT	GO_TUBE_DEVELOPMENT	GO_BLOOD_VESSEL_MORPHOGENESIS	GO_REGULATION_OF_CELL_POPULATION_PROLIFERATION	GO_ANATOMICAL_STRUCTURE_FORMATION_INVOLVED_IN_MORPHOGENESIS	GO_BIOLOGICAL_ADHESION	GO_LOCOMOTION	GO_NEGATIVE_REGULATION_OF_MULTICELLULAR_ORGANISMAL_PROCESS	GO_POSITIVE_REGULATION_OF_CELL_POPULATION_PROLIFERATION	GO_HOMEOSTATIC_PROCESS	GO_CELL_MOTILITY	GO_RESPONSE_TO_OXYGEN_CONTAINING_COMPOUND	GO_NEGATIVE_REGULATION_OF_RESPONSE_TO_STIMULUS	GO_POSITIVE_REGULATION_OF_MULTICELLULAR_ORGANISMAL_PROCESS	GO_REGULATION_OF_ANATOMICAL_STRUCTURE_MORPHOGENESIS	GO_POSITIVE_REGULATION_OF_DEVELOPMENTAL_PROCESS	GO_REGULATION_OF_CELLULAR_COMPONENT_MOVEMENT	GO_RESPONSE_TO_ENDOGENOUS_STIMULUS	GO_EPITHELIUM_DEVELOPMENT	GO_REGULATION_OF_VASCULATURE_DEVELOPMENT	GO_REGULATION_OF_TRANSPORT	GO_CELLULAR_RESPONSE_TO_ENDOGENOUS_STIMULUS	GO_ENDOTHELIAL_CELL_PROLIFERATION	GO_CELLULAR_RESPONSE_TO_OXYGEN_CONTAINING_COMPOUND	GO_REGULATION_OF_CELL_ADHESION	GO_CELL_CELL_SIGNALING	GO_EPITHELIAL_CELL_PROLIFERATION	GO_NEGATIVE_REGULATION_OF_DEVELOPMENTAL_PROCESS	GO_RESPONSE_TO_DRUG	GO_REGULATION_OF_PHOSPHORUS_METABOLIC_PROCESS	GO_CELL_SUBSTRATE_ADHESION	GO_SECRETION	GO_LEUKOCYTE_MIGRATION	GO_REGULATION_OF_BODY_FLUID_LEVELS	GO_NEGATIVE_REGULATION_OF_SIGNALING	GO_REGULATION_OF_PHOSPHORYLATION	GO_ENDOTHELIUM_DEVELOPMENT	GO_CONNECTIVE_TISSUE_DEVELOPMENT	GO_SKELETAL_SYSTEM_DEVELOPMENT	GO_REGULATION_OF_CELL_DIFFERENTIATION	GO_MUSCLE_SYSTEM_PROCESS	GO_CIRCULATORY_SYSTEM_PROCESS	GO_MUSCLE_CONTRACTION	GO_REGULATION_OF_TRANSMEMBRANE_TRANSPORT	GO_ANIMAL_ORGAN_MORPHOGENESIS
7048	TGFBR2	transforming growth factor beta receptor 2 [Source:HGNC Symbol;Acc:HGNC:11773]	GO_TUBE_MORPHOGENESIS	GO_CARDIOVASCULAR_SYSTEM_DEVELOPMENT	GO_CIRCULATORY_SYSTEM_DEVELOPMENT	GO_TUBE_DEVELOPMENT	GO_BLOOD_VESSEL_MORPHOGENESIS	GO_REGULATION_OF_CELL_POPULATION_PROLIFERATION	GO_ANATOMICAL_STRUCTURE_FORMATION_INVOLVED_IN_MORPHOGENESIS	GO_BIOLOGICAL_ADHESION	GO_LOCOMOTION	GO_NEGATIVE_REGULATION_OF_MULTICELLULAR_ORGANISMAL_PROCESS	GO_POSITIVE_REGULATION_OF_CELL_POPULATION_PROLIFERATION		GO_CELL_MOTILITY	GO_RESPONSE_TO_OXYGEN_CONTAINING_COMPOUND	GO_NEGATIVE_REGULATION_OF_RESPONSE_TO_STIMULUS	GO_POSITIVE_REGULATION_OF_MULTICELLULAR_ORGANISMAL_PROCESS	GO_REGULATION_OF_ANATOMICAL_STRUCTURE_MORPHOGENESIS	GO_POSITIVE_REGULATION_OF_DEVELOPMENTAL_PROCESS	GO_REGULATION_OF_CELLULAR_COMPONENT_MOVEMENT	GO_RESPONSE_TO_ENDOGENOUS_STIMULUS	GO_EPITHELIUM_DEVELOPMENT	GO_REGULATION_OF_VASCULATURE_DEVELOPMENT		GO_CELLULAR_RESPONSE_TO_ENDOGENOUS_STIMULUS			GO_REGULATION_OF_CELL_ADHESION			GO_NEGATIVE_REGULATION_OF_DEVELOPMENTAL_PROCESS	GO_RESPONSE_TO_DRUG	GO_REGULATION_OF_PHOSPHORUS_METABOLIC_PROCESS					GO_NEGATIVE_REGULATION_OF_SIGNALING	GO_REGULATION_OF_PHOSPHORYLATION		GO_CONNECTIVE_TISSUE_DEVELOPMENT	GO_SKELETAL_SYSTEM_DEVELOPMENT	GO_REGULATION_OF_CELL_DIFFERENTIATION					GO_ANIMAL_ORGAN_MORPHOGENESIS
7010	TEK	TEK receptor tyrosine kinase [Source:HGNC Symbol;Acc:HGNC:11724]	GO_TUBE_MORPHOGENESIS	GO_CARDIOVASCULAR_SYSTEM_DEVELOPMENT	GO_CIRCULATORY_SYSTEM_DEVELOPMENT	GO_TUBE_DEVELOPMENT	GO_BLOOD_VESSEL_MORPHOGENESIS	GO_REGULATION_OF_CELL_POPULATION_PROLIFERATION	GO_ANATOMICAL_STRUCTURE_FORMATION_INVOLVED_IN_MORPHOGENESIS	GO_BIOLOGICAL_ADHESION	GO_LOCOMOTION	GO_NEGATIVE_REGULATION_OF_MULTICELLULAR_ORGANISMAL_PROCESS	GO_POSITIVE_REGULATION_OF_CELL_POPULATION_PROLIFERATION		GO_CELL_MOTILITY	GO_RESPONSE_TO_OXYGEN_CONTAINING_COMPOUND	GO_NEGATIVE_REGULATION_OF_RESPONSE_TO_STIMULUS	GO_POSITIVE_REGULATION_OF_MULTICELLULAR_ORGANISMAL_PROCESS	GO_REGULATION_OF_ANATOMICAL_STRUCTURE_MORPHOGENESIS	GO_POSITIVE_REGULATION_OF_DEVELOPMENTAL_PROCESS	GO_REGULATION_OF_CELLULAR_COMPONENT_MOVEMENT	GO_RESPONSE_TO_ENDOGENOUS_STIMULUS		GO_REGULATION_OF_VASCULATURE_DEVELOPMENT			GO_ENDOTHELIAL_CELL_PROLIFERATION		GO_REGULATION_OF_CELL_ADHESION	GO_CELL_CELL_SIGNALING	GO_EPITHELIAL_CELL_PROLIFERATION	GO_NEGATIVE_REGULATION_OF_DEVELOPMENTAL_PROCESS		GO_REGULATION_OF_PHOSPHORUS_METABOLIC_PROCESS	GO_CELL_SUBSTRATE_ADHESION		GO_LEUKOCYTE_MIGRATION			GO_REGULATION_OF_PHOSPHORYLATION			GO_SKELETAL_SYSTEM_DEVELOPMENT			GO_CIRCULATORY_SYSTEM_PROCESS			GO_ANIMAL_ORGAN_MORPHOGENESIS
3791	KDR	kinase insert domain receptor [Source:HGNC Symbol;Acc:HGNC:6307]	GO_TUBE_MORPHOGENESIS	GO_CARDIOVASCULAR_SYSTEM_DEVELOPMENT	GO_CIRCULATORY_SYSTEM_DEVELOPMENT	GO_TUBE_DEVELOPMENT	GO_BLOOD_VESSEL_MORPHOGENESIS	GO_REGULATION_OF_CELL_POPULATION_PROLIFERATION	GO_ANATOMICAL_STRUCTURE_FORMATION_INVOLVED_IN_MORPHOGENESIS	GO_BIOLOGICAL_ADHESION	GO_LOCOMOTION		GO_POSITIVE_REGULATION_OF_CELL_POPULATION_PROLIFERATION	GO_HOMEOSTATIC_PROCESS	GO_CELL_MOTILITY			GO_POSITIVE_REGULATION_OF_MULTICELLULAR_ORGANISMAL_PROCESS	GO_REGULATION_OF_ANATOMICAL_STRUCTURE_MORPHOGENESIS	GO_POSITIVE_REGULATION_OF_DEVELOPMENTAL_PROCESS	GO_REGULATION_OF_CELLULAR_COMPONENT_MOVEMENT		GO_EPITHELIUM_DEVELOPMENT	GO_REGULATION_OF_VASCULATURE_DEVELOPMENT			GO_ENDOTHELIAL_CELL_PROLIFERATION		GO_REGULATION_OF_CELL_ADHESION		GO_EPITHELIAL_CELL_PROLIFERATION		GO_RESPONSE_TO_DRUG	GO_REGULATION_OF_PHOSPHORUS_METABOLIC_PROCESS	GO_CELL_SUBSTRATE_ADHESION					GO_REGULATION_OF_PHOSPHORYLATION	GO_ENDOTHELIUM_DEVELOPMENT			GO_REGULATION_OF_CELL_DIFFERENTIATION
1901	S1PR1	sphingosine-1-phosphate receptor 1 [Source:HGNC Symbol;Acc:HGNC:3165]	GO_TUBE_MORPHOGENESIS	GO_CARDIOVASCULAR_SYSTEM_DEVELOPMENT	GO_CIRCULATORY_SYSTEM_DEVELOPMENT	GO_TUBE_DEVELOPMENT	GO_BLOOD_VESSEL_MORPHOGENESIS	GO_REGULATION_OF_CELL_POPULATION_PROLIFERATION	GO_ANATOMICAL_STRUCTURE_FORMATION_INVOLVED_IN_MORPHOGENESIS	GO_BIOLOGICAL_ADHESION	GO_LOCOMOTION		GO_POSITIVE_REGULATION_OF_CELL_POPULATION_PROLIFERATION	GO_HOMEOSTATIC_PROCESS	GO_CELL_MOTILITY						GO_REGULATION_OF_CELLULAR_COMPONENT_MOVEMENT		GO_EPITHELIUM_DEVELOPMENT						GO_REGULATION_OF_CELL_ADHESION								GO_LEUKOCYTE_MIGRATION				GO_ENDOTHELIUM_DEVELOPMENT								GO_ANIMAL_ORGAN_MORPHOGENESIS
8291	DYSF	dysferlin [Source:HGNC Symbol;Acc:HGNC:3097]	GO_TUBE_MORPHOGENESIS	GO_CARDIOVASCULAR_SYSTEM_DEVELOPMENT	GO_CIRCULATORY_SYSTEM_DEVELOPMENT	GO_TUBE_DEVELOPMENT	GO_BLOOD_VESSEL_MORPHOGENESIS	GO_REGULATION_OF_CELL_POPULATION_PROLIFERATION	GO_ANATOMICAL_STRUCTURE_FORMATION_INVOLVED_IN_MORPHOGENESIS	GO_BIOLOGICAL_ADHESION	GO_LOCOMOTION		GO_POSITIVE_REGULATION_OF_CELL_POPULATION_PROLIFERATION		GO_CELL_MOTILITY						GO_REGULATION_OF_CELLULAR_COMPONENT_MOVEMENT				GO_REGULATION_OF_TRANSPORT		GO_ENDOTHELIAL_CELL_PROLIFERATION		GO_REGULATION_OF_CELL_ADHESION		GO_EPITHELIAL_CELL_PROLIFERATION					GO_SECRETION	GO_LEUKOCYTE_MIGRATION								GO_MUSCLE_SYSTEM_PROCESS		GO_MUSCLE_CONTRACTION	GO_REGULATION_OF_TRANSMEMBRANE_TRANSPORT
10451	VAV3	vav guanine nucleotide exchange factor 3 [Source:HGNC Symbol;Acc:HGNC:12659]	GO_TUBE_MORPHOGENESIS	GO_CARDIOVASCULAR_SYSTEM_DEVELOPMENT	GO_CIRCULATORY_SYSTEM_DEVELOPMENT	GO_TUBE_DEVELOPMENT	GO_BLOOD_VESSEL_MORPHOGENESIS	GO_REGULATION_OF_CELL_POPULATION_PROLIFERATION	GO_ANATOMICAL_STRUCTURE_FORMATION_INVOLVED_IN_MORPHOGENESIS	GO_BIOLOGICAL_ADHESION	GO_LOCOMOTION		GO_POSITIVE_REGULATION_OF_CELL_POPULATION_PROLIFERATION		GO_CELL_MOTILITY														GO_REGULATION_OF_CELL_ADHESION				GO_RESPONSE_TO_DRUG	GO_REGULATION_OF_PHOSPHORUS_METABOLIC_PROCESS			GO_LEUKOCYTE_MIGRATION	GO_REGULATION_OF_BODY_FLUID_LEVELS		GO_REGULATION_OF_PHOSPHORYLATION
1003	CDH5	cadherin 5 [Source:HGNC Symbol;Acc:HGNC:1764]	GO_TUBE_MORPHOGENESIS	GO_CARDIOVASCULAR_SYSTEM_DEVELOPMENT	GO_CIRCULATORY_SYSTEM_DEVELOPMENT	GO_TUBE_DEVELOPMENT	GO_BLOOD_VESSEL_MORPHOGENESIS	GO_REGULATION_OF_CELL_POPULATION_PROLIFERATION	GO_ANATOMICAL_STRUCTURE_FORMATION_INVOLVED_IN_MORPHOGENESIS	GO_BIOLOGICAL_ADHESION	GO_LOCOMOTION			GO_HOMEOSTATIC_PROCESS	GO_CELL_MOTILITY		GO_NEGATIVE_REGULATION_OF_RESPONSE_TO_STIMULUS	GO_POSITIVE_REGULATION_OF_MULTICELLULAR_ORGANISMAL_PROCESS	GO_REGULATION_OF_ANATOMICAL_STRUCTURE_MORPHOGENESIS	GO_POSITIVE_REGULATION_OF_DEVELOPMENTAL_PROCESS	GO_REGULATION_OF_CELLULAR_COMPONENT_MOVEMENT	GO_RESPONSE_TO_ENDOGENOUS_STIMULUS	GO_EPITHELIUM_DEVELOPMENT	GO_REGULATION_OF_VASCULATURE_DEVELOPMENT		GO_CELLULAR_RESPONSE_TO_ENDOGENOUS_STIMULUS								GO_REGULATION_OF_PHOSPHORUS_METABOLIC_PROCESS						GO_REGULATION_OF_PHOSPHORYLATION	GO_ENDOTHELIUM_DEVELOPMENT			GO_REGULATION_OF_CELL_DIFFERENTIATION		GO_CIRCULATORY_SYSTEM_PROCESS
51162	EGFL7	EGF like domain multiple 7 [Source:HGNC Symbol;Acc:HGNC:20594]	GO_TUBE_MORPHOGENESIS	GO_CARDIOVASCULAR_SYSTEM_DEVELOPMENT	GO_CIRCULATORY_SYSTEM_DEVELOPMENT	GO_TUBE_DEVELOPMENT	GO_BLOOD_VESSEL_MORPHOGENESIS	GO_REGULATION_OF_CELL_POPULATION_PROLIFERATION	GO_ANATOMICAL_STRUCTURE_FORMATION_INVOLVED_IN_MORPHOGENESIS	GO_BIOLOGICAL_ADHESION			GO_POSITIVE_REGULATION_OF_CELL_POPULATION_PROLIFERATION				GO_NEGATIVE_REGULATION_OF_RESPONSE_TO_STIMULUS										GO_ENDOTHELIAL_CELL_PROLIFERATION				GO_EPITHELIAL_CELL_PROLIFERATION								GO_NEGATIVE_REGULATION_OF_SIGNALING
1893	ECM1	extracellular matrix protein 1 [Source:HGNC Symbol;Acc:HGNC:3153]	GO_TUBE_MORPHOGENESIS	GO_CARDIOVASCULAR_SYSTEM_DEVELOPMENT	GO_CIRCULATORY_SYSTEM_DEVELOPMENT	GO_TUBE_DEVELOPMENT	GO_BLOOD_VESSEL_MORPHOGENESIS	GO_REGULATION_OF_CELL_POPULATION_PROLIFERATION	GO_ANATOMICAL_STRUCTURE_FORMATION_INVOLVED_IN_MORPHOGENESIS		GO_LOCOMOTION	GO_NEGATIVE_REGULATION_OF_MULTICELLULAR_ORGANISMAL_PROCESS	GO_POSITIVE_REGULATION_OF_CELL_POPULATION_PROLIFERATION		GO_CELL_MOTILITY		GO_NEGATIVE_REGULATION_OF_RESPONSE_TO_STIMULUS	GO_POSITIVE_REGULATION_OF_MULTICELLULAR_ORGANISMAL_PROCESS	GO_REGULATION_OF_ANATOMICAL_STRUCTURE_MORPHOGENESIS	GO_POSITIVE_REGULATION_OF_DEVELOPMENTAL_PROCESS	GO_REGULATION_OF_CELLULAR_COMPONENT_MOVEMENT			GO_REGULATION_OF_VASCULATURE_DEVELOPMENT			GO_ENDOTHELIAL_CELL_PROLIFERATION				GO_EPITHELIAL_CELL_PROLIFERATION	GO_NEGATIVE_REGULATION_OF_DEVELOPMENTAL_PROCESS				GO_SECRETION	GO_LEUKOCYTE_MIGRATION		GO_NEGATIVE_REGULATION_OF_SIGNALING			GO_CONNECTIVE_TISSUE_DEVELOPMENT	GO_SKELETAL_SYSTEM_DEVELOPMENT
54567	DLL4	delta like canonical Notch ligand 4 [Source:HGNC Symbol;Acc:HGNC:2910]	GO_TUBE_MORPHOGENESIS	GO_CARDIOVASCULAR_SYSTEM_DEVELOPMENT	GO_CIRCULATORY_SYSTEM_DEVELOPMENT	GO_TUBE_DEVELOPMENT	GO_BLOOD_VESSEL_MORPHOGENESIS	GO_REGULATION_OF_CELL_POPULATION_PROLIFERATION	GO_ANATOMICAL_STRUCTURE_FORMATION_INVOLVED_IN_MORPHOGENESIS		GO_LOCOMOTION	GO_NEGATIVE_REGULATION_OF_MULTICELLULAR_ORGANISMAL_PROCESS	GO_POSITIVE_REGULATION_OF_CELL_POPULATION_PROLIFERATION		GO_CELL_MOTILITY		GO_NEGATIVE_REGULATION_OF_RESPONSE_TO_STIMULUS		GO_REGULATION_OF_ANATOMICAL_STRUCTURE_MORPHOGENESIS		GO_REGULATION_OF_CELLULAR_COMPONENT_MOVEMENT	GO_RESPONSE_TO_ENDOGENOUS_STIMULUS	GO_EPITHELIUM_DEVELOPMENT	GO_REGULATION_OF_VASCULATURE_DEVELOPMENT		GO_CELLULAR_RESPONSE_TO_ENDOGENOUS_STIMULUS	GO_ENDOTHELIAL_CELL_PROLIFERATION				GO_EPITHELIAL_CELL_PROLIFERATION	GO_NEGATIVE_REGULATION_OF_DEVELOPMENTAL_PROCESS							GO_NEGATIVE_REGULATION_OF_SIGNALING		GO_ENDOTHELIUM_DEVELOPMENT			GO_REGULATION_OF_CELL_DIFFERENTIATION		GO_CIRCULATORY_SYSTEM_PROCESS			GO_ANIMAL_ORGAN_MORPHOGENESIS
22846	VASH1	vasohibin 1 [Source:HGNC Symbol;Acc:HGNC:19964]	GO_TUBE_MORPHOGENESIS	GO_CARDIOVASCULAR_SYSTEM_DEVELOPMENT	GO_CIRCULATORY_SYSTEM_DEVELOPMENT	GO_TUBE_DEVELOPMENT	GO_BLOOD_VESSEL_MORPHOGENESIS	GO_REGULATION_OF_CELL_POPULATION_PROLIFERATION	GO_ANATOMICAL_STRUCTURE_FORMATION_INVOLVED_IN_MORPHOGENESIS		GO_LOCOMOTION	GO_NEGATIVE_REGULATION_OF_MULTICELLULAR_ORGANISMAL_PROCESS			GO_CELL_MOTILITY				GO_REGULATION_OF_ANATOMICAL_STRUCTURE_MORPHOGENESIS		GO_REGULATION_OF_CELLULAR_COMPONENT_MOVEMENT			GO_REGULATION_OF_VASCULATURE_DEVELOPMENT			GO_ENDOTHELIAL_CELL_PROLIFERATION				GO_EPITHELIAL_CELL_PROLIFERATION	GO_NEGATIVE_REGULATION_OF_DEVELOPMENTAL_PROCESS
958	CD40	CD40 molecule [Source:HGNC Symbol;Acc:HGNC:11919]	GO_TUBE_MORPHOGENESIS	GO_CARDIOVASCULAR_SYSTEM_DEVELOPMENT	GO_CIRCULATORY_SYSTEM_DEVELOPMENT	GO_TUBE_DEVELOPMENT	GO_BLOOD_VESSEL_MORPHOGENESIS	GO_REGULATION_OF_CELL_POPULATION_PROLIFERATION	GO_ANATOMICAL_STRUCTURE_FORMATION_INVOLVED_IN_MORPHOGENESIS		GO_LOCOMOTION		GO_POSITIVE_REGULATION_OF_CELL_POPULATION_PROLIFERATION	GO_HOMEOSTATIC_PROCESS	GO_CELL_MOTILITY	GO_RESPONSE_TO_OXYGEN_CONTAINING_COMPOUND		GO_POSITIVE_REGULATION_OF_MULTICELLULAR_ORGANISMAL_PROCESS	GO_REGULATION_OF_ANATOMICAL_STRUCTURE_MORPHOGENESIS	GO_POSITIVE_REGULATION_OF_DEVELOPMENTAL_PROCESS	GO_REGULATION_OF_CELLULAR_COMPONENT_MOVEMENT			GO_REGULATION_OF_VASCULATURE_DEVELOPMENT	GO_REGULATION_OF_TRANSPORT			GO_CELLULAR_RESPONSE_TO_OXYGEN_CONTAINING_COMPOUND					GO_RESPONSE_TO_DRUG	GO_REGULATION_OF_PHOSPHORUS_METABOLIC_PROCESS		GO_SECRETION		GO_REGULATION_OF_BODY_FLUID_LEVELS		GO_REGULATION_OF_PHOSPHORYLATION
10203	CALCRL	calcitonin receptor like receptor [Source:HGNC Symbol;Acc:HGNC:16709]	GO_TUBE_MORPHOGENESIS	GO_CARDIOVASCULAR_SYSTEM_DEVELOPMENT	GO_CIRCULATORY_SYSTEM_DEVELOPMENT	GO_TUBE_DEVELOPMENT	GO_BLOOD_VESSEL_MORPHOGENESIS	GO_REGULATION_OF_CELL_POPULATION_PROLIFERATION	GO_ANATOMICAL_STRUCTURE_FORMATION_INVOLVED_IN_MORPHOGENESIS			GO_NEGATIVE_REGULATION_OF_MULTICELLULAR_ORGANISMAL_PROCESS	GO_POSITIVE_REGULATION_OF_CELL_POPULATION_PROLIFERATION			GO_RESPONSE_TO_OXYGEN_CONTAINING_COMPOUND	GO_NEGATIVE_REGULATION_OF_RESPONSE_TO_STIMULUS											GO_CELLULAR_RESPONSE_TO_OXYGEN_CONTAINING_COMPOUND																	GO_MUSCLE_SYSTEM_PROCESS		GO_MUSCLE_CONTRACTION
187	APLNR	apelin receptor [Source:HGNC Symbol;Acc:HGNC:339]	GO_TUBE_MORPHOGENESIS	GO_CARDIOVASCULAR_SYSTEM_DEVELOPMENT	GO_CIRCULATORY_SYSTEM_DEVELOPMENT	GO_TUBE_DEVELOPMENT	GO_BLOOD_VESSEL_MORPHOGENESIS	GO_REGULATION_OF_CELL_POPULATION_PROLIFERATION	GO_ANATOMICAL_STRUCTURE_FORMATION_INVOLVED_IN_MORPHOGENESIS				GO_POSITIVE_REGULATION_OF_CELL_POPULATION_PROLIFERATION	GO_HOMEOSTATIC_PROCESS			GO_NEGATIVE_REGULATION_OF_RESPONSE_TO_STIMULUS	GO_POSITIVE_REGULATION_OF_MULTICELLULAR_ORGANISMAL_PROCESS	GO_REGULATION_OF_ANATOMICAL_STRUCTURE_MORPHOGENESIS	GO_POSITIVE_REGULATION_OF_DEVELOPMENTAL_PROCESS				GO_REGULATION_OF_VASCULATURE_DEVELOPMENT	GO_REGULATION_OF_TRANSPORT		GO_ENDOTHELIAL_CELL_PROLIFERATION				GO_EPITHELIAL_CELL_PROLIFERATION			GO_REGULATION_OF_PHOSPHORUS_METABOLIC_PROCESS				GO_REGULATION_OF_BODY_FLUID_LEVELS	GO_NEGATIVE_REGULATION_OF_SIGNALING	GO_REGULATION_OF_PHOSPHORYLATION								GO_REGULATION_OF_TRANSMEMBRANE_TRANSPORT
26051	PPP1R16B	protein phosphatase 1 regulatory subunit 16B [Source:HGNC Symbol;Acc:HGNC:15850]	GO_TUBE_MORPHOGENESIS	GO_CARDIOVASCULAR_SYSTEM_DEVELOPMENT	GO_CIRCULATORY_SYSTEM_DEVELOPMENT	GO_TUBE_DEVELOPMENT	GO_BLOOD_VESSEL_MORPHOGENESIS	GO_REGULATION_OF_CELL_POPULATION_PROLIFERATION	GO_ANATOMICAL_STRUCTURE_FORMATION_INVOLVED_IN_MORPHOGENESIS				GO_POSITIVE_REGULATION_OF_CELL_POPULATION_PROLIFERATION					GO_POSITIVE_REGULATION_OF_MULTICELLULAR_ORGANISMAL_PROCESS	GO_REGULATION_OF_ANATOMICAL_STRUCTURE_MORPHOGENESIS	GO_POSITIVE_REGULATION_OF_DEVELOPMENTAL_PROCESS			GO_EPITHELIUM_DEVELOPMENT	GO_REGULATION_OF_VASCULATURE_DEVELOPMENT			GO_ENDOTHELIAL_CELL_PROLIFERATION				GO_EPITHELIAL_CELL_PROLIFERATION			GO_REGULATION_OF_PHOSPHORUS_METABOLIC_PROCESS							GO_ENDOTHELIUM_DEVELOPMENT
3037	HAS2	hyaluronan synthase 2 [Source:HGNC Symbol;Acc:HGNC:4819]	GO_TUBE_MORPHOGENESIS	GO_CARDIOVASCULAR_SYSTEM_DEVELOPMENT	GO_CIRCULATORY_SYSTEM_DEVELOPMENT	GO_TUBE_DEVELOPMENT	GO_BLOOD_VESSEL_MORPHOGENESIS	GO_REGULATION_OF_CELL_POPULATION_PROLIFERATION		GO_BIOLOGICAL_ADHESION	GO_LOCOMOTION		GO_POSITIVE_REGULATION_OF_CELL_POPULATION_PROLIFERATION	GO_HOMEOSTATIC_PROCESS	GO_CELL_MOTILITY			GO_POSITIVE_REGULATION_OF_MULTICELLULAR_ORGANISMAL_PROCESS	GO_REGULATION_OF_ANATOMICAL_STRUCTURE_MORPHOGENESIS	GO_POSITIVE_REGULATION_OF_DEVELOPMENTAL_PROCESS	GO_REGULATION_OF_CELLULAR_COMPONENT_MOVEMENT	GO_RESPONSE_TO_ENDOGENOUS_STIMULUS				GO_CELLULAR_RESPONSE_TO_ENDOGENOUS_STIMULUS			GO_REGULATION_OF_CELL_ADHESION		GO_EPITHELIAL_CELL_PROLIFERATION				GO_CELL_SUBSTRATE_ADHESION			GO_REGULATION_OF_BODY_FLUID_LEVELS					GO_SKELETAL_SYSTEM_DEVELOPMENT	GO_REGULATION_OF_CELL_DIFFERENTIATION					GO_ANIMAL_ORGAN_MORPHOGENESIS
639	PRDM1	PR/SET domain 1 [Source:HGNC Symbol;Acc:HGNC:9346]	GO_TUBE_MORPHOGENESIS	GO_CARDIOVASCULAR_SYSTEM_DEVELOPMENT	GO_CIRCULATORY_SYSTEM_DEVELOPMENT	GO_TUBE_DEVELOPMENT	GO_BLOOD_VESSEL_MORPHOGENESIS	GO_REGULATION_OF_CELL_POPULATION_PROLIFERATION															GO_EPITHELIUM_DEVELOPMENT																					GO_REGULATION_OF_CELL_DIFFERENTIATION					GO_ANIMAL_ORGAN_MORPHOGENESIS
947	CD34	CD34 molecule [Source:HGNC Symbol;Acc:HGNC:1662]	GO_TUBE_MORPHOGENESIS	GO_CARDIOVASCULAR_SYSTEM_DEVELOPMENT	GO_CIRCULATORY_SYSTEM_DEVELOPMENT	GO_TUBE_DEVELOPMENT	GO_BLOOD_VESSEL_MORPHOGENESIS		GO_ANATOMICAL_STRUCTURE_FORMATION_INVOLVED_IN_MORPHOGENESIS	GO_BIOLOGICAL_ADHESION	GO_LOCOMOTION	GO_NEGATIVE_REGULATION_OF_MULTICELLULAR_ORGANISMAL_PROCESS		GO_HOMEOSTATIC_PROCESS	GO_CELL_MOTILITY		GO_NEGATIVE_REGULATION_OF_RESPONSE_TO_STIMULUS	GO_POSITIVE_REGULATION_OF_MULTICELLULAR_ORGANISMAL_PROCESS	GO_REGULATION_OF_ANATOMICAL_STRUCTURE_MORPHOGENESIS	GO_POSITIVE_REGULATION_OF_DEVELOPMENTAL_PROCESS			GO_EPITHELIUM_DEVELOPMENT	GO_REGULATION_OF_VASCULATURE_DEVELOPMENT	GO_REGULATION_OF_TRANSPORT		GO_ENDOTHELIAL_CELL_PROLIFERATION			GO_CELL_CELL_SIGNALING	GO_EPITHELIAL_CELL_PROLIFERATION				GO_CELL_SUBSTRATE_ADHESION	GO_SECRETION	GO_LEUKOCYTE_MIGRATION	GO_REGULATION_OF_BODY_FLUID_LEVELS			GO_ENDOTHELIUM_DEVELOPMENT	GO_CONNECTIVE_TISSUE_DEVELOPMENT		GO_REGULATION_OF_CELL_DIFFERENTIATION		GO_CIRCULATORY_SYSTEM_PROCESS			GO_ANIMAL_ORGAN_MORPHOGENESIS
7070	THY1	Thy-1 cell surface antigen [Source:HGNC Symbol;Acc:HGNC:11801]	GO_TUBE_MORPHOGENESIS	GO_CARDIOVASCULAR_SYSTEM_DEVELOPMENT	GO_CIRCULATORY_SYSTEM_DEVELOPMENT	GO_TUBE_DEVELOPMENT	GO_BLOOD_VESSEL_MORPHOGENESIS		GO_ANATOMICAL_STRUCTURE_FORMATION_INVOLVED_IN_MORPHOGENESIS	GO_BIOLOGICAL_ADHESION	GO_LOCOMOTION	GO_NEGATIVE_REGULATION_OF_MULTICELLULAR_ORGANISMAL_PROCESS		GO_HOMEOSTATIC_PROCESS	GO_CELL_MOTILITY		GO_NEGATIVE_REGULATION_OF_RESPONSE_TO_STIMULUS		GO_REGULATION_OF_ANATOMICAL_STRUCTURE_MORPHOGENESIS		GO_REGULATION_OF_CELLULAR_COMPONENT_MOVEMENT				GO_REGULATION_OF_TRANSPORT				GO_REGULATION_OF_CELL_ADHESION	GO_CELL_CELL_SIGNALING		GO_NEGATIVE_REGULATION_OF_DEVELOPMENTAL_PROCESS		GO_REGULATION_OF_PHOSPHORUS_METABOLIC_PROCESS	GO_CELL_SUBSTRATE_ADHESION		GO_LEUKOCYTE_MIGRATION		GO_NEGATIVE_REGULATION_OF_SIGNALING	GO_REGULATION_OF_PHOSPHORYLATION				GO_REGULATION_OF_CELL_DIFFERENTIATION				GO_REGULATION_OF_TRANSMEMBRANE_TRANSPORT	GO_ANIMAL_ORGAN_MORPHOGENESIS
4017	LOXL2	lysyl oxidase like 2 [Source:HGNC Symbol;Acc:HGNC:6666]	GO_TUBE_MORPHOGENESIS	GO_CARDIOVASCULAR_SYSTEM_DEVELOPMENT	GO_CIRCULATORY_SYSTEM_DEVELOPMENT	GO_TUBE_DEVELOPMENT	GO_BLOOD_VESSEL_MORPHOGENESIS		GO_ANATOMICAL_STRUCTURE_FORMATION_INVOLVED_IN_MORPHOGENESIS	GO_BIOLOGICAL_ADHESION	GO_LOCOMOTION	GO_NEGATIVE_REGULATION_OF_MULTICELLULAR_ORGANISMAL_PROCESS			GO_CELL_MOTILITY			GO_POSITIVE_REGULATION_OF_MULTICELLULAR_ORGANISMAL_PROCESS		GO_POSITIVE_REGULATION_OF_DEVELOPMENTAL_PROCESS							GO_ENDOTHELIAL_CELL_PROLIFERATION				GO_EPITHELIAL_CELL_PROLIFERATION	GO_NEGATIVE_REGULATION_OF_DEVELOPMENTAL_PROCESS										GO_CONNECTIVE_TISSUE_DEVELOPMENT	GO_SKELETAL_SYSTEM_DEVELOPMENT	GO_REGULATION_OF_CELL_DIFFERENTIATION
83700	JAM3	junctional adhesion molecule 3 [Source:HGNC Symbol;Acc:HGNC:15532]	GO_TUBE_MORPHOGENESIS	GO_CARDIOVASCULAR_SYSTEM_DEVELOPMENT	GO_CIRCULATORY_SYSTEM_DEVELOPMENT	GO_TUBE_DEVELOPMENT	GO_BLOOD_VESSEL_MORPHOGENESIS		GO_ANATOMICAL_STRUCTURE_FORMATION_INVOLVED_IN_MORPHOGENESIS	GO_BIOLOGICAL_ADHESION	GO_LOCOMOTION			GO_HOMEOSTATIC_PROCESS	GO_CELL_MOTILITY						GO_REGULATION_OF_CELLULAR_COMPONENT_MOVEMENT								GO_REGULATION_OF_CELL_ADHESION						GO_CELL_SUBSTRATE_ADHESION		GO_LEUKOCYTE_MIGRATION
3678	ITGA5	integrin subunit alpha 5 [Source:HGNC Symbol;Acc:HGNC:6141]	GO_TUBE_MORPHOGENESIS	GO_CARDIOVASCULAR_SYSTEM_DEVELOPMENT	GO_CIRCULATORY_SYSTEM_DEVELOPMENT	GO_TUBE_DEVELOPMENT	GO_BLOOD_VESSEL_MORPHOGENESIS		GO_ANATOMICAL_STRUCTURE_FORMATION_INVOLVED_IN_MORPHOGENESIS	GO_BIOLOGICAL_ADHESION	GO_LOCOMOTION				GO_CELL_MOTILITY			GO_POSITIVE_REGULATION_OF_MULTICELLULAR_ORGANISMAL_PROCESS	GO_REGULATION_OF_ANATOMICAL_STRUCTURE_MORPHOGENESIS	GO_POSITIVE_REGULATION_OF_DEVELOPMENTAL_PROCESS	GO_REGULATION_OF_CELLULAR_COMPONENT_MOVEMENT		GO_EPITHELIUM_DEVELOPMENT	GO_REGULATION_OF_VASCULATURE_DEVELOPMENT					GO_REGULATION_OF_CELL_ADHESION					GO_REGULATION_OF_PHOSPHORUS_METABOLIC_PROCESS	GO_CELL_SUBSTRATE_ADHESION		GO_LEUKOCYTE_MIGRATION			GO_REGULATION_OF_PHOSPHORYLATION
23129	PLXND1	plexin D1 [Source:HGNC Symbol;Acc:HGNC:9107]	GO_TUBE_MORPHOGENESIS	GO_CARDIOVASCULAR_SYSTEM_DEVELOPMENT	GO_CIRCULATORY_SYSTEM_DEVELOPMENT	GO_TUBE_DEVELOPMENT	GO_BLOOD_VESSEL_MORPHOGENESIS		GO_ANATOMICAL_STRUCTURE_FORMATION_INVOLVED_IN_MORPHOGENESIS	GO_BIOLOGICAL_ADHESION	GO_LOCOMOTION				GO_CELL_MOTILITY			GO_POSITIVE_REGULATION_OF_MULTICELLULAR_ORGANISMAL_PROCESS	GO_REGULATION_OF_ANATOMICAL_STRUCTURE_MORPHOGENESIS	GO_POSITIVE_REGULATION_OF_DEVELOPMENTAL_PROCESS	GO_REGULATION_OF_CELLULAR_COMPONENT_MOVEMENT		GO_EPITHELIUM_DEVELOPMENT	GO_REGULATION_OF_VASCULATURE_DEVELOPMENT					GO_REGULATION_OF_CELL_ADHESION															GO_REGULATION_OF_CELL_DIFFERENTIATION					GO_ANIMAL_ORGAN_MORPHOGENESIS
54538	ROBO4	roundabout guidance receptor 4 [Source:HGNC Symbol;Acc:HGNC:17985]	GO_TUBE_MORPHOGENESIS	GO_CARDIOVASCULAR_SYSTEM_DEVELOPMENT	GO_CIRCULATORY_SYSTEM_DEVELOPMENT	GO_TUBE_DEVELOPMENT	GO_BLOOD_VESSEL_MORPHOGENESIS		GO_ANATOMICAL_STRUCTURE_FORMATION_INVOLVED_IN_MORPHOGENESIS	GO_BIOLOGICAL_ADHESION	GO_LOCOMOTION				GO_CELL_MOTILITY						GO_REGULATION_OF_CELLULAR_COMPONENT_MOVEMENT
11005	SPINK5	serine peptidase inhibitor, Kazal type 5 [Source:HGNC Symbol;Acc:HGNC:15464]	GO_TUBE_MORPHOGENESIS	GO_CARDIOVASCULAR_SYSTEM_DEVELOPMENT	GO_CIRCULATORY_SYSTEM_DEVELOPMENT	GO_TUBE_DEVELOPMENT	GO_BLOOD_VESSEL_MORPHOGENESIS		GO_ANATOMICAL_STRUCTURE_FORMATION_INVOLVED_IN_MORPHOGENESIS	GO_BIOLOGICAL_ADHESION		GO_NEGATIVE_REGULATION_OF_MULTICELLULAR_ORGANISMAL_PROCESS					GO_NEGATIVE_REGULATION_OF_RESPONSE_TO_STIMULUS		GO_REGULATION_OF_ANATOMICAL_STRUCTURE_MORPHOGENESIS				GO_EPITHELIUM_DEVELOPMENT	GO_REGULATION_OF_VASCULATURE_DEVELOPMENT					GO_REGULATION_OF_CELL_ADHESION			GO_NEGATIVE_REGULATION_OF_DEVELOPMENTAL_PROCESS												GO_REGULATION_OF_CELL_DIFFERENTIATION
641700	ECSCR	endothelial cell surface expressed chemotaxis and apoptosis regulator [Source:HGNC Symbol;Acc:HGNC:35454]	GO_TUBE_MORPHOGENESIS	GO_CARDIOVASCULAR_SYSTEM_DEVELOPMENT	GO_CIRCULATORY_SYSTEM_DEVELOPMENT	GO_TUBE_DEVELOPMENT	GO_BLOOD_VESSEL_MORPHOGENESIS		GO_ANATOMICAL_STRUCTURE_FORMATION_INVOLVED_IN_MORPHOGENESIS		GO_LOCOMOTION	GO_NEGATIVE_REGULATION_OF_MULTICELLULAR_ORGANISMAL_PROCESS							GO_REGULATION_OF_ANATOMICAL_STRUCTURE_MORPHOGENESIS					GO_REGULATION_OF_VASCULATURE_DEVELOPMENT								GO_NEGATIVE_REGULATION_OF_DEVELOPMENTAL_PROCESS
161198	CLEC14A	C-type lectin domain containing 14A [Source:HGNC Symbol;Acc:HGNC:19832]	GO_TUBE_MORPHOGENESIS	GO_CARDIOVASCULAR_SYSTEM_DEVELOPMENT	GO_CIRCULATORY_SYSTEM_DEVELOPMENT	GO_TUBE_DEVELOPMENT	GO_BLOOD_VESSEL_MORPHOGENESIS		GO_ANATOMICAL_STRUCTURE_FORMATION_INVOLVED_IN_MORPHOGENESIS		GO_LOCOMOTION				GO_CELL_MOTILITY
4879	NPPB	natriuretic peptide B [Source:HGNC Symbol;Acc:HGNC:7940]	GO_TUBE_MORPHOGENESIS	GO_CARDIOVASCULAR_SYSTEM_DEVELOPMENT	GO_CIRCULATORY_SYSTEM_DEVELOPMENT	GO_TUBE_DEVELOPMENT	GO_BLOOD_VESSEL_MORPHOGENESIS		GO_ANATOMICAL_STRUCTURE_FORMATION_INVOLVED_IN_MORPHOGENESIS			GO_NEGATIVE_REGULATION_OF_MULTICELLULAR_ORGANISMAL_PROCESS		GO_HOMEOSTATIC_PROCESS				GO_POSITIVE_REGULATION_OF_MULTICELLULAR_ORGANISMAL_PROCESS	GO_REGULATION_OF_ANATOMICAL_STRUCTURE_MORPHOGENESIS					GO_REGULATION_OF_VASCULATURE_DEVELOPMENT	GO_REGULATION_OF_TRANSPORT							GO_NEGATIVE_REGULATION_OF_DEVELOPMENTAL_PROCESS				GO_SECRETION		GO_REGULATION_OF_BODY_FLUID_LEVELS								GO_CIRCULATORY_SYSTEM_PROCESS
1284	COL4A2	collagen type IV alpha 2 chain [Source:HGNC Symbol;Acc:HGNC:2203]	GO_TUBE_MORPHOGENESIS	GO_CARDIOVASCULAR_SYSTEM_DEVELOPMENT	GO_CIRCULATORY_SYSTEM_DEVELOPMENT	GO_TUBE_DEVELOPMENT	GO_BLOOD_VESSEL_MORPHOGENESIS		GO_ANATOMICAL_STRUCTURE_FORMATION_INVOLVED_IN_MORPHOGENESIS			GO_NEGATIVE_REGULATION_OF_MULTICELLULAR_ORGANISMAL_PROCESS							GO_REGULATION_OF_ANATOMICAL_STRUCTURE_MORPHOGENESIS			GO_RESPONSE_TO_ENDOGENOUS_STIMULUS		GO_REGULATION_OF_VASCULATURE_DEVELOPMENT		GO_CELLULAR_RESPONSE_TO_ENDOGENOUS_STIMULUS						GO_NEGATIVE_REGULATION_OF_DEVELOPMENTAL_PROCESS
1282	COL4A1	collagen type IV alpha 1 chain [Source:HGNC Symbol;Acc:HGNC:2202]	GO_TUBE_MORPHOGENESIS	GO_CARDIOVASCULAR_SYSTEM_DEVELOPMENT	GO_CIRCULATORY_SYSTEM_DEVELOPMENT	GO_TUBE_DEVELOPMENT	GO_BLOOD_VESSEL_MORPHOGENESIS		GO_ANATOMICAL_STRUCTURE_FORMATION_INVOLVED_IN_MORPHOGENESIS							GO_RESPONSE_TO_OXYGEN_CONTAINING_COMPOUND						GO_RESPONSE_TO_ENDOGENOUS_STIMULUS	GO_EPITHELIUM_DEVELOPMENT			GO_CELLULAR_RESPONSE_TO_ENDOGENOUS_STIMULUS		GO_CELLULAR_RESPONSE_TO_OXYGEN_CONTAINING_COMPOUND
2004	ELK3	ETS transcription factor ELK3 [Source:HGNC Symbol;Acc:HGNC:3325]	GO_TUBE_MORPHOGENESIS	GO_CARDIOVASCULAR_SYSTEM_DEVELOPMENT	GO_CIRCULATORY_SYSTEM_DEVELOPMENT	GO_TUBE_DEVELOPMENT	GO_BLOOD_VESSEL_MORPHOGENESIS		GO_ANATOMICAL_STRUCTURE_FORMATION_INVOLVED_IN_MORPHOGENESIS
221395	ADGRF5	adhesion G protein-coupled receptor F5 [Source:HGNC Symbol;Acc:HGNC:19030]	GO_TUBE_MORPHOGENESIS	GO_CARDIOVASCULAR_SYSTEM_DEVELOPMENT	GO_CIRCULATORY_SYSTEM_DEVELOPMENT	GO_TUBE_DEVELOPMENT	GO_BLOOD_VESSEL_MORPHOGENESIS							GO_HOMEOSTATIC_PROCESS																				GO_REGULATION_OF_PHOSPHORUS_METABOLIC_PROCESS
4208	MEF2C	myocyte enhancer factor 2C [Source:HGNC Symbol;Acc:HGNC:6996]	GO_TUBE_MORPHOGENESIS	GO_CARDIOVASCULAR_SYSTEM_DEVELOPMENT	GO_CIRCULATORY_SYSTEM_DEVELOPMENT	GO_TUBE_DEVELOPMENT		GO_REGULATION_OF_CELL_POPULATION_PROLIFERATION	GO_ANATOMICAL_STRUCTURE_FORMATION_INVOLVED_IN_MORPHOGENESIS		GO_LOCOMOTION	GO_NEGATIVE_REGULATION_OF_MULTICELLULAR_ORGANISMAL_PROCESS	GO_POSITIVE_REGULATION_OF_CELL_POPULATION_PROLIFERATION	GO_HOMEOSTATIC_PROCESS	GO_CELL_MOTILITY	GO_RESPONSE_TO_OXYGEN_CONTAINING_COMPOUND		GO_POSITIVE_REGULATION_OF_MULTICELLULAR_ORGANISMAL_PROCESS	GO_REGULATION_OF_ANATOMICAL_STRUCTURE_MORPHOGENESIS	GO_POSITIVE_REGULATION_OF_DEVELOPMENTAL_PROCESS	GO_REGULATION_OF_CELLULAR_COMPONENT_MOVEMENT	GO_RESPONSE_TO_ENDOGENOUS_STIMULUS	GO_EPITHELIUM_DEVELOPMENT		GO_REGULATION_OF_TRANSPORT	GO_CELLULAR_RESPONSE_TO_ENDOGENOUS_STIMULUS	GO_ENDOTHELIAL_CELL_PROLIFERATION	GO_CELLULAR_RESPONSE_TO_OXYGEN_CONTAINING_COMPOUND		GO_CELL_CELL_SIGNALING	GO_EPITHELIAL_CELL_PROLIFERATION		GO_RESPONSE_TO_DRUG	GO_REGULATION_OF_PHOSPHORUS_METABOLIC_PROCESS		GO_SECRETION						GO_CONNECTIVE_TISSUE_DEVELOPMENT	GO_SKELETAL_SYSTEM_DEVELOPMENT	GO_REGULATION_OF_CELL_DIFFERENTIATION	GO_MUSCLE_SYSTEM_PROCESS			GO_REGULATION_OF_TRANSMEMBRANE_TRANSPORT	GO_ANIMAL_ORGAN_MORPHOGENESIS
9788	MTSS1	MTSS I-BAR domain containing 1 [Source:HGNC Symbol;Acc:HGNC:20443]	GO_TUBE_MORPHOGENESIS			GO_TUBE_DEVELOPMENT		GO_REGULATION_OF_CELL_POPULATION_PROLIFERATION		GO_BIOLOGICAL_ADHESION													GO_EPITHELIUM_DEVELOPMENT								GO_EPITHELIAL_CELL_PROLIFERATION
2119	ETV5	ETS variant transcription factor 5 [Source:HGNC Symbol;Acc:HGNC:3494]	GO_TUBE_MORPHOGENESIS			GO_TUBE_DEVELOPMENT		GO_REGULATION_OF_CELL_POPULATION_PROLIFERATION					GO_POSITIVE_REGULATION_OF_CELL_POPULATION_PROLIFERATION					GO_POSITIVE_REGULATION_OF_MULTICELLULAR_ORGANISMAL_PROCESS	GO_REGULATION_OF_ANATOMICAL_STRUCTURE_MORPHOGENESIS	GO_POSITIVE_REGULATION_OF_DEVELOPMENTAL_PROCESS			GO_EPITHELIUM_DEVELOPMENT							GO_CELL_CELL_SIGNALING														GO_REGULATION_OF_CELL_DIFFERENTIATION					GO_ANIMAL_ORGAN_MORPHOGENESIS
6935	ZEB1	zinc finger E-box binding homeobox 1 [Source:HGNC Symbol;Acc:HGNC:11642]	GO_TUBE_MORPHOGENESIS			GO_TUBE_DEVELOPMENT		GO_REGULATION_OF_CELL_POPULATION_PROLIFERATION								GO_RESPONSE_TO_OXYGEN_CONTAINING_COMPOUND		GO_POSITIVE_REGULATION_OF_MULTICELLULAR_ORGANISMAL_PROCESS		GO_POSITIVE_REGULATION_OF_DEVELOPMENTAL_PROCESS		GO_RESPONSE_TO_ENDOGENOUS_STIMULUS	GO_EPITHELIUM_DEVELOPMENT			GO_CELLULAR_RESPONSE_TO_ENDOGENOUS_STIMULUS		GO_CELLULAR_RESPONSE_TO_OXYGEN_CONTAINING_COMPOUND				GO_NEGATIVE_REGULATION_OF_DEVELOPMENTAL_PROCESS									GO_ENDOTHELIUM_DEVELOPMENT	GO_CONNECTIVE_TISSUE_DEVELOPMENT	GO_SKELETAL_SYSTEM_DEVELOPMENT	GO_REGULATION_OF_CELL_DIFFERENTIATION					GO_ANIMAL_ORGAN_MORPHOGENESIS
9839	ZEB2	zinc finger E-box binding homeobox 2 [Source:HGNC Symbol;Acc:HGNC:14881]	GO_TUBE_MORPHOGENESIS			GO_TUBE_DEVELOPMENT			GO_ANATOMICAL_STRUCTURE_FORMATION_INVOLVED_IN_MORPHOGENESIS		GO_LOCOMOTION				GO_CELL_MOTILITY			GO_POSITIVE_REGULATION_OF_MULTICELLULAR_ORGANISMAL_PROCESS	GO_REGULATION_OF_ANATOMICAL_STRUCTURE_MORPHOGENESIS	GO_POSITIVE_REGULATION_OF_DEVELOPMENTAL_PROCESS			GO_EPITHELIUM_DEVELOPMENT							GO_CELL_CELL_SIGNALING				GO_REGULATION_OF_PHOSPHORUS_METABOLIC_PROCESS						GO_REGULATION_OF_PHOSPHORYLATION				GO_REGULATION_OF_CELL_DIFFERENTIATION
26249	KLHL3	kelch like family member 3 [Source:HGNC Symbol;Acc:HGNC:6354]	GO_TUBE_MORPHOGENESIS			GO_TUBE_DEVELOPMENT								GO_HOMEOSTATIC_PROCESS									GO_EPITHELIUM_DEVELOPMENT																										GO_ANIMAL_ORGAN_MORPHOGENESIS
80310	PDGFD	platelet derived growth factor D [Source:HGNC Symbol;Acc:HGNC:30620]		GO_CARDIOVASCULAR_SYSTEM_DEVELOPMENT	GO_CIRCULATORY_SYSTEM_DEVELOPMENT			GO_REGULATION_OF_CELL_POPULATION_PROLIFERATION			GO_LOCOMOTION		GO_POSITIVE_REGULATION_OF_CELL_POPULATION_PROLIFERATION		GO_CELL_MOTILITY	GO_RESPONSE_TO_OXYGEN_CONTAINING_COMPOUND		GO_POSITIVE_REGULATION_OF_MULTICELLULAR_ORGANISMAL_PROCESS		GO_POSITIVE_REGULATION_OF_DEVELOPMENTAL_PROCESS	GO_REGULATION_OF_CELLULAR_COMPONENT_MOVEMENT	GO_RESPONSE_TO_ENDOGENOUS_STIMULUS		GO_REGULATION_OF_VASCULATURE_DEVELOPMENT		GO_CELLULAR_RESPONSE_TO_ENDOGENOUS_STIMULUS		GO_CELLULAR_RESPONSE_TO_OXYGEN_CONTAINING_COMPOUND					GO_RESPONSE_TO_DRUG	GO_REGULATION_OF_PHOSPHORUS_METABOLIC_PROCESS			GO_LEUKOCYTE_MIGRATION			GO_REGULATION_OF_PHOSPHORYLATION		GO_CONNECTIVE_TISSUE_DEVELOPMENT
22899	ARHGEF15	Rho guanine nucleotide exchange factor 15 [Source:HGNC Symbol;Acc:HGNC:15590]		GO_CARDIOVASCULAR_SYSTEM_DEVELOPMENT	GO_CIRCULATORY_SYSTEM_DEVELOPMENT							GO_NEGATIVE_REGULATION_OF_MULTICELLULAR_ORGANISMAL_PROCESS																				GO_NEGATIVE_REGULATION_OF_DEVELOPMENTAL_PROCESS
2701	GJA4	gap junction protein alpha 4 [Source:HGNC Symbol;Acc:HGNC:4278]		GO_CARDIOVASCULAR_SYSTEM_DEVELOPMENT	GO_CIRCULATORY_SYSTEM_DEVELOPMENT																		GO_EPITHELIUM_DEVELOPMENT							GO_CELL_CELL_SIGNALING											GO_ENDOTHELIUM_DEVELOPMENT
2697	GJA1	gap junction protein alpha 1 [Source:HGNC Symbol;Acc:HGNC:4274]			GO_CIRCULATORY_SYSTEM_DEVELOPMENT	GO_TUBE_DEVELOPMENT		GO_REGULATION_OF_CELL_POPULATION_PROLIFERATION	GO_ANATOMICAL_STRUCTURE_FORMATION_INVOLVED_IN_MORPHOGENESIS		GO_LOCOMOTION	GO_NEGATIVE_REGULATION_OF_MULTICELLULAR_ORGANISMAL_PROCESS	GO_POSITIVE_REGULATION_OF_CELL_POPULATION_PROLIFERATION	GO_HOMEOSTATIC_PROCESS	GO_CELL_MOTILITY	GO_RESPONSE_TO_OXYGEN_CONTAINING_COMPOUND	GO_NEGATIVE_REGULATION_OF_RESPONSE_TO_STIMULUS	GO_POSITIVE_REGULATION_OF_MULTICELLULAR_ORGANISMAL_PROCESS	GO_REGULATION_OF_ANATOMICAL_STRUCTURE_MORPHOGENESIS	GO_POSITIVE_REGULATION_OF_DEVELOPMENTAL_PROCESS	GO_REGULATION_OF_CELLULAR_COMPONENT_MOVEMENT	GO_RESPONSE_TO_ENDOGENOUS_STIMULUS	GO_EPITHELIUM_DEVELOPMENT		GO_REGULATION_OF_TRANSPORT	GO_CELLULAR_RESPONSE_TO_ENDOGENOUS_STIMULUS	GO_ENDOTHELIAL_CELL_PROLIFERATION	GO_CELLULAR_RESPONSE_TO_OXYGEN_CONTAINING_COMPOUND		GO_CELL_CELL_SIGNALING	GO_EPITHELIAL_CELL_PROLIFERATION	GO_NEGATIVE_REGULATION_OF_DEVELOPMENTAL_PROCESS	GO_RESPONSE_TO_DRUG			GO_SECRETION		GO_REGULATION_OF_BODY_FLUID_LEVELS	GO_NEGATIVE_REGULATION_OF_SIGNALING		GO_ENDOTHELIUM_DEVELOPMENT		GO_SKELETAL_SYSTEM_DEVELOPMENT	GO_REGULATION_OF_CELL_DIFFERENTIATION	GO_MUSCLE_SYSTEM_PROCESS	GO_CIRCULATORY_SYSTEM_PROCESS	GO_MUSCLE_CONTRACTION	GO_REGULATION_OF_TRANSMEMBRANE_TRANSPORT
4487	MSX1	msh homeobox 1 [Source:HGNC Symbol;Acc:HGNC:7391]			GO_CIRCULATORY_SYSTEM_DEVELOPMENT			GO_REGULATION_OF_CELL_POPULATION_PROLIFERATION	GO_ANATOMICAL_STRUCTURE_FORMATION_INVOLVED_IN_MORPHOGENESIS										GO_REGULATION_OF_ANATOMICAL_STRUCTURE_MORPHOGENESIS			GO_RESPONSE_TO_ENDOGENOUS_STIMULUS	GO_EPITHELIUM_DEVELOPMENT			GO_CELLULAR_RESPONSE_TO_ENDOGENOUS_STIMULUS						GO_NEGATIVE_REGULATION_OF_DEVELOPMENTAL_PROCESS	GO_RESPONSE_TO_DRUG									GO_CONNECTIVE_TISSUE_DEVELOPMENT	GO_SKELETAL_SYSTEM_DEVELOPMENT	GO_REGULATION_OF_CELL_DIFFERENTIATION					GO_ANIMAL_ORGAN_MORPHOGENESIS
5997	RGS2	regulator of G protein signaling 2 [Source:HGNC Symbol;Acc:HGNC:9998]			GO_CIRCULATORY_SYSTEM_DEVELOPMENT							GO_NEGATIVE_REGULATION_OF_MULTICELLULAR_ORGANISMAL_PROCESS				GO_RESPONSE_TO_OXYGEN_CONTAINING_COMPOUND	GO_NEGATIVE_REGULATION_OF_RESPONSE_TO_STIMULUS	GO_POSITIVE_REGULATION_OF_MULTICELLULAR_ORGANISMAL_PROCESS		GO_POSITIVE_REGULATION_OF_DEVELOPMENTAL_PROCESS					GO_REGULATION_OF_TRANSPORT							GO_NEGATIVE_REGULATION_OF_DEVELOPMENTAL_PROCESS	GO_RESPONSE_TO_DRUG	GO_REGULATION_OF_PHOSPHORUS_METABOLIC_PROCESS					GO_NEGATIVE_REGULATION_OF_SIGNALING	GO_REGULATION_OF_PHOSPHORYLATION				GO_REGULATION_OF_CELL_DIFFERENTIATION	GO_MUSCLE_SYSTEM_PROCESS	GO_CIRCULATORY_SYSTEM_PROCESS	GO_MUSCLE_CONTRACTION	GO_REGULATION_OF_TRANSMEMBRANE_TRANSPORT
2257	FGF12	fibroblast growth factor 12 [Source:HGNC Symbol;Acc:HGNC:3668]			GO_CIRCULATORY_SYSTEM_DEVELOPMENT									GO_HOMEOSTATIC_PROCESS								GO_RESPONSE_TO_ENDOGENOUS_STIMULUS			GO_REGULATION_OF_TRANSPORT	GO_CELLULAR_RESPONSE_TO_ENDOGENOUS_STIMULUS				GO_CELL_CELL_SIGNALING															GO_MUSCLE_SYSTEM_PROCESS	GO_CIRCULATORY_SYSTEM_PROCESS	GO_MUSCLE_CONTRACTION	GO_REGULATION_OF_TRANSMEMBRANE_TRANSPORT
1848	DUSP6	dual specificity phosphatase 6 [Source:HGNC Symbol;Acc:HGNC:3072]			GO_CIRCULATORY_SYSTEM_DEVELOPMENT												GO_NEGATIVE_REGULATION_OF_RESPONSE_TO_STIMULUS																GO_RESPONSE_TO_DRUG	GO_REGULATION_OF_PHOSPHORUS_METABOLIC_PROCESS					GO_NEGATIVE_REGULATION_OF_SIGNALING	GO_REGULATION_OF_PHOSPHORYLATION
4774	NFIA	nuclear factor I A [Source:HGNC Symbol;Acc:HGNC:7784]				GO_TUBE_DEVELOPMENT
10673	TNFSF13B	TNF superfamily member 13b [Source:HGNC Symbol;Acc:HGNC:11929]						GO_REGULATION_OF_CELL_POPULATION_PROLIFERATION	GO_ANATOMICAL_STRUCTURE_FORMATION_INVOLVED_IN_MORPHOGENESIS	GO_BIOLOGICAL_ADHESION			GO_POSITIVE_REGULATION_OF_CELL_POPULATION_PROLIFERATION	GO_HOMEOSTATIC_PROCESS					GO_REGULATION_OF_ANATOMICAL_STRUCTURE_MORPHOGENESIS	GO_POSITIVE_REGULATION_OF_DEVELOPMENTAL_PROCESS									GO_REGULATION_OF_CELL_ADHESION							GO_SECRETION
7473	WNT3	Wnt family member 3 [Source:HGNC Symbol;Acc:HGNC:12782]						GO_REGULATION_OF_CELL_POPULATION_PROLIFERATION	GO_ANATOMICAL_STRUCTURE_FORMATION_INVOLVED_IN_MORPHOGENESIS		GO_LOCOMOTION	GO_NEGATIVE_REGULATION_OF_MULTICELLULAR_ORGANISMAL_PROCESS				GO_RESPONSE_TO_OXYGEN_CONTAINING_COMPOUND	GO_NEGATIVE_REGULATION_OF_RESPONSE_TO_STIMULUS	GO_POSITIVE_REGULATION_OF_MULTICELLULAR_ORGANISMAL_PROCESS	GO_REGULATION_OF_ANATOMICAL_STRUCTURE_MORPHOGENESIS	GO_POSITIVE_REGULATION_OF_DEVELOPMENTAL_PROCESS	GO_REGULATION_OF_CELLULAR_COMPONENT_MOVEMENT		GO_EPITHELIUM_DEVELOPMENT					GO_CELLULAR_RESPONSE_TO_OXYGEN_CONTAINING_COMPOUND		GO_CELL_CELL_SIGNALING		GO_NEGATIVE_REGULATION_OF_DEVELOPMENTAL_PROCESS												GO_REGULATION_OF_CELL_DIFFERENTIATION
51761	ATP8A2	ATPase phospholipid transporting 8A2 [Source:HGNC Symbol;Acc:HGNC:13533]						GO_REGULATION_OF_CELL_POPULATION_PROLIFERATION	GO_ANATOMICAL_STRUCTURE_FORMATION_INVOLVED_IN_MORPHOGENESIS									GO_POSITIVE_REGULATION_OF_MULTICELLULAR_ORGANISMAL_PROCESS		GO_POSITIVE_REGULATION_OF_DEVELOPMENTAL_PROCESS					GO_REGULATION_OF_TRANSPORT																			GO_REGULATION_OF_CELL_DIFFERENTIATION	GO_MUSCLE_SYSTEM_PROCESS		GO_MUSCLE_CONTRACTION		GO_ANIMAL_ORGAN_MORPHOGENESIS
2615	LRRC32	leucine rich repeat containing 32 [Source:HGNC Symbol;Acc:HGNC:4161]						GO_REGULATION_OF_CELL_POPULATION_PROLIFERATION		GO_BIOLOGICAL_ADHESION		GO_NEGATIVE_REGULATION_OF_MULTICELLULAR_ORGANISMAL_PROCESS										GO_RESPONSE_TO_ENDOGENOUS_STIMULUS			GO_REGULATION_OF_TRANSPORT	GO_CELLULAR_RESPONSE_TO_ENDOGENOUS_STIMULUS			GO_REGULATION_OF_CELL_ADHESION							GO_SECRETION
4860	PNP	purine nucleoside phosphorylase [Source:HGNC Symbol;Acc:HGNC:7892]						GO_REGULATION_OF_CELL_POPULATION_PROLIFERATION		GO_BIOLOGICAL_ADHESION			GO_POSITIVE_REGULATION_OF_CELL_POPULATION_PROLIFERATION					GO_POSITIVE_REGULATION_OF_MULTICELLULAR_ORGANISMAL_PROCESS		GO_POSITIVE_REGULATION_OF_DEVELOPMENTAL_PROCESS									GO_REGULATION_OF_CELL_ADHESION				GO_RESPONSE_TO_DRUG			GO_SECRETION								GO_REGULATION_OF_CELL_DIFFERENTIATION
684	BST2	bone marrow stromal cell antigen 2 [Source:HGNC Symbol;Acc:HGNC:1119]						GO_REGULATION_OF_CELL_POPULATION_PROLIFERATION			GO_LOCOMOTION	GO_NEGATIVE_REGULATION_OF_MULTICELLULAR_ORGANISMAL_PROCESS	GO_POSITIVE_REGULATION_OF_CELL_POPULATION_PROLIFERATION		GO_CELL_MOTILITY		GO_NEGATIVE_REGULATION_OF_RESPONSE_TO_STIMULUS				GO_REGULATION_OF_CELLULAR_COMPONENT_MOVEMENT				GO_REGULATION_OF_TRANSPORT											GO_SECRETION
11023	VAX1	ventral anterior homeobox 1 [Source:HGNC Symbol;Acc:HGNC:12660]						GO_REGULATION_OF_CELL_POPULATION_PROLIFERATION			GO_LOCOMOTION	GO_NEGATIVE_REGULATION_OF_MULTICELLULAR_ORGANISMAL_PROCESS			GO_CELL_MOTILITY																	GO_NEGATIVE_REGULATION_OF_DEVELOPMENTAL_PROCESS												GO_REGULATION_OF_CELL_DIFFERENTIATION
8519	IFITM1	interferon induced transmembrane protein 1 [Source:HGNC Symbol;Acc:HGNC:5412]						GO_REGULATION_OF_CELL_POPULATION_PROLIFERATION			GO_LOCOMOTION				GO_CELL_MOTILITY			GO_POSITIVE_REGULATION_OF_MULTICELLULAR_ORGANISMAL_PROCESS		GO_POSITIVE_REGULATION_OF_DEVELOPMENTAL_PROCESS	GO_REGULATION_OF_CELLULAR_COMPONENT_MOVEMENT																							GO_REGULATION_OF_CELL_DIFFERENTIATION
3741	KCNA5	potassium voltage-gated channel subfamily A member 5 [Source:HGNC Symbol;Acc:HGNC:6224]						GO_REGULATION_OF_CELL_POPULATION_PROLIFERATION					GO_POSITIVE_REGULATION_OF_CELL_POPULATION_PROLIFERATION	GO_HOMEOSTATIC_PROCESS		GO_RESPONSE_TO_OXYGEN_CONTAINING_COMPOUND									GO_REGULATION_OF_TRANSPORT					GO_CELL_CELL_SIGNALING			GO_RESPONSE_TO_DRUG			GO_SECRETION									GO_MUSCLE_SYSTEM_PROCESS	GO_CIRCULATORY_SYSTEM_PROCESS	GO_MUSCLE_CONTRACTION	GO_REGULATION_OF_TRANSMEMBRANE_TRANSPORT
595	CCND1	cyclin D1 [Source:HGNC Symbol;Acc:HGNC:1582]						GO_REGULATION_OF_CELL_POPULATION_PROLIFERATION					GO_POSITIVE_REGULATION_OF_CELL_POPULATION_PROLIFERATION			GO_RESPONSE_TO_OXYGEN_CONTAINING_COMPOUND		GO_POSITIVE_REGULATION_OF_MULTICELLULAR_ORGANISMAL_PROCESS		GO_POSITIVE_REGULATION_OF_DEVELOPMENTAL_PROCESS		GO_RESPONSE_TO_ENDOGENOUS_STIMULUS	GO_EPITHELIUM_DEVELOPMENT							GO_CELL_CELL_SIGNALING	GO_EPITHELIAL_CELL_PROLIFERATION	GO_NEGATIVE_REGULATION_OF_DEVELOPMENTAL_PROCESS	GO_RESPONSE_TO_DRUG	GO_REGULATION_OF_PHOSPHORUS_METABOLIC_PROCESS		GO_SECRETION		GO_REGULATION_OF_BODY_FLUID_LEVELS		GO_REGULATION_OF_PHOSPHORYLATION				GO_REGULATION_OF_CELL_DIFFERENTIATION
991	CDC20	cell division cycle 20 [Source:HGNC Symbol;Acc:HGNC:1723]						GO_REGULATION_OF_CELL_POPULATION_PROLIFERATION					GO_POSITIVE_REGULATION_OF_CELL_POPULATION_PROLIFERATION					GO_POSITIVE_REGULATION_OF_MULTICELLULAR_ORGANISMAL_PROCESS		GO_POSITIVE_REGULATION_OF_DEVELOPMENTAL_PROCESS										GO_CELL_CELL_SIGNALING														GO_REGULATION_OF_CELL_DIFFERENTIATION
10763	NES	nestin [Source:HGNC Symbol;Acc:HGNC:7756]						GO_REGULATION_OF_CELL_POPULATION_PROLIFERATION					GO_POSITIVE_REGULATION_OF_CELL_POPULATION_PROLIFERATION
6277	S100A6	S100 calcium binding protein A6 [Source:HGNC Symbol;Acc:HGNC:10496]						GO_REGULATION_OF_CELL_POPULATION_PROLIFERATION					GO_POSITIVE_REGULATION_OF_CELL_POPULATION_PROLIFERATION
332	BIRC5	baculoviral IAP repeat containing 5 [Source:HGNC Symbol;Acc:HGNC:593]						GO_REGULATION_OF_CELL_POPULATION_PROLIFERATION					GO_POSITIVE_REGULATION_OF_CELL_POPULATION_PROLIFERATION
9055	PRC1	protein regulator of cytokinesis 1 [Source:HGNC Symbol;Acc:HGNC:9341]						GO_REGULATION_OF_CELL_POPULATION_PROLIFERATION					GO_POSITIVE_REGULATION_OF_CELL_POPULATION_PROLIFERATION
1397	CRIP2	cysteine rich protein 2 [Source:HGNC Symbol;Acc:HGNC:2361]						GO_REGULATION_OF_CELL_POPULATION_PROLIFERATION					GO_POSITIVE_REGULATION_OF_CELL_POPULATION_PROLIFERATION
6302	TSPAN31	tetraspanin 31 [Source:HGNC Symbol;Acc:HGNC:10539]						GO_REGULATION_OF_CELL_POPULATION_PROLIFERATION					GO_POSITIVE_REGULATION_OF_CELL_POPULATION_PROLIFERATION
7071	KLF10	Kruppel like factor 10 [Source:HGNC Symbol;Acc:HGNC:11810]						GO_REGULATION_OF_CELL_POPULATION_PROLIFERATION								GO_RESPONSE_TO_OXYGEN_CONTAINING_COMPOUND		GO_POSITIVE_REGULATION_OF_MULTICELLULAR_ORGANISMAL_PROCESS		GO_POSITIVE_REGULATION_OF_DEVELOPMENTAL_PROCESS		GO_RESPONSE_TO_ENDOGENOUS_STIMULUS				GO_CELLULAR_RESPONSE_TO_ENDOGENOUS_STIMULUS		GO_CELLULAR_RESPONSE_TO_OXYGEN_CONTAINING_COMPOUND		GO_CELL_CELL_SIGNALING														GO_REGULATION_OF_CELL_DIFFERENTIATION
10628	TXNIP	thioredoxin interacting protein [Source:HGNC Symbol;Acc:HGNC:16952]						GO_REGULATION_OF_CELL_POPULATION_PROLIFERATION								GO_RESPONSE_TO_OXYGEN_CONTAINING_COMPOUND						GO_RESPONSE_TO_ENDOGENOUS_STIMULUS	GO_EPITHELIUM_DEVELOPMENT										GO_RESPONSE_TO_DRUG
1264	CNN1	calponin 1 [Source:HGNC Symbol;Acc:HGNC:2155]						GO_REGULATION_OF_CELL_POPULATION_PROLIFERATION																																					GO_MUSCLE_SYSTEM_PROCESS		GO_MUSCLE_CONTRACTION
255877	BCL6B	BCL6B transcription repressor [Source:HGNC Symbol;Acc:HGNC:1002]						GO_REGULATION_OF_CELL_POPULATION_PROLIFERATION
84525	HOPX	HOP homeobox [Source:HGNC Symbol;Acc:HGNC:24961]							GO_ANATOMICAL_STRUCTURE_FORMATION_INVOLVED_IN_MORPHOGENESIS																							GO_NEGATIVE_REGULATION_OF_DEVELOPMENTAL_PROCESS												GO_REGULATION_OF_CELL_DIFFERENTIATION
4071	TM4SF1	transmembrane 4 L six family member 1 [Source:HGNC Symbol;Acc:HGNC:11853]							GO_ANATOMICAL_STRUCTURE_FORMATION_INVOLVED_IN_MORPHOGENESIS
6401	SELE	selectin E [Source:HGNC Symbol;Acc:HGNC:10718]								GO_BIOLOGICAL_ADHESION	GO_LOCOMOTION				GO_CELL_MOTILITY	GO_RESPONSE_TO_OXYGEN_CONTAINING_COMPOUND									GO_REGULATION_OF_TRANSPORT												GO_LEUKOCYTE_MIGRATION
6402	SELL	selectin L [Source:HGNC Symbol;Acc:HGNC:10720]								GO_BIOLOGICAL_ADHESION	GO_LOCOMOTION				GO_CELL_MOTILITY	GO_RESPONSE_TO_OXYGEN_CONTAINING_COMPOUND																	GO_RESPONSE_TO_DRUG			GO_SECRETION	GO_LEUKOCYTE_MIGRATION
960	CD44	CD44 molecule (Indian blood group) [Source:HGNC Symbol;Acc:HGNC:1681]								GO_BIOLOGICAL_ADHESION	GO_LOCOMOTION				GO_CELL_MOTILITY		GO_NEGATIVE_REGULATION_OF_RESPONSE_TO_STIMULUS		GO_REGULATION_OF_ANATOMICAL_STRUCTURE_MORPHOGENESIS			GO_RESPONSE_TO_ENDOGENOUS_STIMULUS	GO_EPITHELIUM_DEVELOPMENT			GO_CELLULAR_RESPONSE_TO_ENDOGENOUS_STIMULUS			GO_REGULATION_OF_CELL_ADHESION					GO_REGULATION_OF_PHOSPHORUS_METABOLIC_PROCESS	GO_CELL_SUBSTRATE_ADHESION	GO_SECRETION	GO_LEUKOCYTE_MIGRATION		GO_NEGATIVE_REGULATION_OF_SIGNALING	GO_REGULATION_OF_PHOSPHORYLATION		GO_CONNECTIVE_TISSUE_DEVELOPMENT	GO_SKELETAL_SYSTEM_DEVELOPMENT
9480	ONECUT2	one cut homeobox 2 [Source:HGNC Symbol;Acc:HGNC:8139]								GO_BIOLOGICAL_ADHESION	GO_LOCOMOTION				GO_CELL_MOTILITY		GO_NEGATIVE_REGULATION_OF_RESPONSE_TO_STIMULUS				GO_REGULATION_OF_CELLULAR_COMPONENT_MOVEMENT	GO_RESPONSE_TO_ENDOGENOUS_STIMULUS	GO_EPITHELIUM_DEVELOPMENT			GO_CELLULAR_RESPONSE_TO_ENDOGENOUS_STIMULUS			GO_REGULATION_OF_CELL_ADHESION						GO_CELL_SUBSTRATE_ADHESION				GO_NEGATIVE_REGULATION_OF_SIGNALING										GO_ANIMAL_ORGAN_MORPHOGENESIS
11170	FAM107A	family with sequence similarity 107 member A [Source:HGNC Symbol;Acc:HGNC:30827]								GO_BIOLOGICAL_ADHESION	GO_LOCOMOTION				GO_CELL_MOTILITY						GO_REGULATION_OF_CELLULAR_COMPONENT_MOVEMENT	GO_RESPONSE_TO_ENDOGENOUS_STIMULUS				GO_CELLULAR_RESPONSE_TO_ENDOGENOUS_STIMULUS			GO_REGULATION_OF_CELL_ADHESION	GO_CELL_CELL_SIGNALING					GO_CELL_SUBSTRATE_ADHESION
90952	ESAM	endothelial cell adhesion molecule [Source:HGNC Symbol;Acc:HGNC:17474]								GO_BIOLOGICAL_ADHESION	GO_LOCOMOTION				GO_CELL_MOTILITY																						GO_LEUKOCYTE_MIGRATION
3956	LGALS1	galectin 1 [Source:HGNC Symbol;Acc:HGNC:6561]								GO_BIOLOGICAL_ADHESION		GO_NEGATIVE_REGULATION_OF_MULTICELLULAR_ORGANISMAL_PROCESS		GO_HOMEOSTATIC_PROCESS		GO_RESPONSE_TO_OXYGEN_CONTAINING_COMPOUND												GO_CELLULAR_RESPONSE_TO_OXYGEN_CONTAINING_COMPOUND	GO_REGULATION_OF_CELL_ADHESION			GO_NEGATIVE_REGULATION_OF_DEVELOPMENTAL_PROCESS	GO_RESPONSE_TO_DRUG		GO_CELL_SUBSTRATE_ADHESION									GO_REGULATION_OF_CELL_DIFFERENTIATION
10580	SORBS1	sorbin and SH3 domain containing 1 [Source:HGNC Symbol;Acc:HGNC:14565]								GO_BIOLOGICAL_ADHESION						GO_RESPONSE_TO_OXYGEN_CONTAINING_COMPOUND						GO_RESPONSE_TO_ENDOGENOUS_STIMULUS			GO_REGULATION_OF_TRANSPORT	GO_CELLULAR_RESPONSE_TO_ENDOGENOUS_STIMULUS		GO_CELLULAR_RESPONSE_TO_OXYGEN_CONTAINING_COMPOUND							GO_CELL_SUBSTRATE_ADHESION										GO_MUSCLE_SYSTEM_PROCESS		GO_MUSCLE_CONTRACTION	GO_REGULATION_OF_TRANSMEMBRANE_TRANSPORT
4907	NT5E	5'-nucleotidase ecto [Source:HGNC Symbol;Acc:HGNC:8021]								GO_BIOLOGICAL_ADHESION							GO_NEGATIVE_REGULATION_OF_RESPONSE_TO_STIMULUS
27253	PCDH17	protocadherin 17 [Source:HGNC Symbol;Acc:HGNC:14267]								GO_BIOLOGICAL_ADHESION															GO_REGULATION_OF_TRANSPORT					GO_CELL_CELL_SIGNALING									GO_NEGATIVE_REGULATION_OF_SIGNALING
4811	NID1	nidogen 1 [Source:HGNC Symbol;Acc:HGNC:7821]								GO_BIOLOGICAL_ADHESION																			GO_REGULATION_OF_CELL_ADHESION	GO_CELL_CELL_SIGNALING					GO_CELL_SUBSTRATE_ADHESION
10085	EDIL3	EGF like repeats and discoidin domains 3 [Source:HGNC Symbol;Acc:HGNC:3173]								GO_BIOLOGICAL_ADHESION																			GO_REGULATION_OF_CELL_ADHESION						GO_CELL_SUBSTRATE_ADHESION
7450	VWF	von Willebrand factor [Source:HGNC Symbol;Acc:HGNC:12726]								GO_BIOLOGICAL_ADHESION																									GO_CELL_SUBSTRATE_ADHESION	GO_SECRETION		GO_REGULATION_OF_BODY_FLUID_LEVELS
22918	CD93	CD93 molecule [Source:HGNC Symbol;Acc:HGNC:15855]								GO_BIOLOGICAL_ADHESION																										GO_SECRETION
1462	VCAN	versican [Source:HGNC Symbol;Acc:HGNC:2464]								GO_BIOLOGICAL_ADHESION																																	GO_SKELETAL_SYSTEM_DEVELOPMENT
220296	HEPACAM	hepatic and glial cell adhesion molecule [Source:HGNC Symbol;Acc:HGNC:26361]								GO_BIOLOGICAL_ADHESION
5142	PDE4B	phosphodiesterase 4B [Source:HGNC Symbol;Acc:HGNC:8781]									GO_LOCOMOTION	GO_NEGATIVE_REGULATION_OF_MULTICELLULAR_ORGANISMAL_PROCESS		GO_HOMEOSTATIC_PROCESS	GO_CELL_MOTILITY	GO_RESPONSE_TO_OXYGEN_CONTAINING_COMPOUND		GO_POSITIVE_REGULATION_OF_MULTICELLULAR_ORGANISMAL_PROCESS			GO_REGULATION_OF_CELLULAR_COMPONENT_MOVEMENT	GO_RESPONSE_TO_ENDOGENOUS_STIMULUS			GO_REGULATION_OF_TRANSPORT	GO_CELLULAR_RESPONSE_TO_ENDOGENOUS_STIMULUS		GO_CELLULAR_RESPONSE_TO_OXYGEN_CONTAINING_COMPOUND					GO_RESPONSE_TO_DRUG				GO_LEUKOCYTE_MIGRATION								GO_MUSCLE_SYSTEM_PROCESS	GO_CIRCULATORY_SYSTEM_PROCESS	GO_MUSCLE_CONTRACTION	GO_REGULATION_OF_TRANSMEMBRANE_TRANSPORT
6781	STC1	stanniocalcin 1 [Source:HGNC Symbol;Acc:HGNC:11373]									GO_LOCOMOTION	GO_NEGATIVE_REGULATION_OF_MULTICELLULAR_ORGANISMAL_PROCESS		GO_HOMEOSTATIC_PROCESS	GO_CELL_MOTILITY	GO_RESPONSE_TO_OXYGEN_CONTAINING_COMPOUND					GO_REGULATION_OF_CELLULAR_COMPONENT_MOVEMENT	GO_RESPONSE_TO_ENDOGENOUS_STIMULUS	GO_EPITHELIUM_DEVELOPMENT		GO_REGULATION_OF_TRANSPORT	GO_CELLULAR_RESPONSE_TO_ENDOGENOUS_STIMULUS		GO_CELLULAR_RESPONSE_TO_OXYGEN_CONTAINING_COMPOUND								GO_SECRETION					GO_ENDOTHELIUM_DEVELOPMENT	GO_CONNECTIVE_TISSUE_DEVELOPMENT	GO_SKELETAL_SYSTEM_DEVELOPMENT		GO_MUSCLE_SYSTEM_PROCESS	GO_CIRCULATORY_SYSTEM_PROCESS	GO_MUSCLE_CONTRACTION		GO_ANIMAL_ORGAN_MORPHOGENESIS
8609	KLF7	Kruppel like factor 7 [Source:HGNC Symbol;Acc:HGNC:6350]									GO_LOCOMOTION	GO_NEGATIVE_REGULATION_OF_MULTICELLULAR_ORGANISMAL_PROCESS		GO_HOMEOSTATIC_PROCESS		GO_RESPONSE_TO_OXYGEN_CONTAINING_COMPOUND	GO_NEGATIVE_REGULATION_OF_RESPONSE_TO_STIMULUS						GO_EPITHELIUM_DEVELOPMENT		GO_REGULATION_OF_TRANSPORT			GO_CELLULAR_RESPONSE_TO_OXYGEN_CONTAINING_COMPOUND		GO_CELL_CELL_SIGNALING		GO_NEGATIVE_REGULATION_OF_DEVELOPMENTAL_PROCESS				GO_SECRETION			GO_NEGATIVE_REGULATION_OF_SIGNALING			GO_CONNECTIVE_TISSUE_DEVELOPMENT		GO_REGULATION_OF_CELL_DIFFERENTIATION
8692	HYAL2	hyaluronidase 2 [Source:HGNC Symbol;Acc:HGNC:5321]									GO_LOCOMOTION			GO_HOMEOSTATIC_PROCESS	GO_CELL_MOTILITY	GO_RESPONSE_TO_OXYGEN_CONTAINING_COMPOUND	GO_NEGATIVE_REGULATION_OF_RESPONSE_TO_STIMULUS	GO_POSITIVE_REGULATION_OF_MULTICELLULAR_ORGANISMAL_PROCESS			GO_REGULATION_OF_CELLULAR_COMPONENT_MOVEMENT	GO_RESPONSE_TO_ENDOGENOUS_STIMULUS			GO_REGULATION_OF_TRANSPORT	GO_CELLULAR_RESPONSE_TO_ENDOGENOUS_STIMULUS								GO_REGULATION_OF_PHOSPHORUS_METABOLIC_PROCESS		GO_SECRETION		GO_REGULATION_OF_BODY_FLUID_LEVELS	GO_NEGATIVE_REGULATION_OF_SIGNALING	GO_REGULATION_OF_PHOSPHORYLATION		GO_CONNECTIVE_TISSUE_DEVELOPMENT	GO_SKELETAL_SYSTEM_DEVELOPMENT						GO_ANIMAL_ORGAN_MORPHOGENESIS
9079	LDB2	LIM domain binding 2 [Source:HGNC Symbol;Acc:HGNC:6533]									GO_LOCOMOTION			GO_HOMEOSTATIC_PROCESS	GO_CELL_MOTILITY						GO_REGULATION_OF_CELLULAR_COMPONENT_MOVEMENT		GO_EPITHELIUM_DEVELOPMENT											GO_REGULATION_OF_PHOSPHORUS_METABOLIC_PROCESS						GO_REGULATION_OF_PHOSPHORYLATION
83483	PLVAP	plasmalemma vesicle associated protein [Source:HGNC Symbol;Acc:HGNC:13635]									GO_LOCOMOTION				GO_CELL_MOTILITY						GO_REGULATION_OF_CELLULAR_COMPONENT_MOVEMENT																GO_LEUKOCYTE_MIGRATION
1130	LYST	lysosomal trafficking regulator [Source:HGNC Symbol;Acc:HGNC:1968]									GO_LOCOMOTION				GO_CELL_MOTILITY																						GO_LEUKOCYTE_MIGRATION
57408	LRTM1	leucine rich repeats and transmembrane domains 1 [Source:HGNC Symbol;Acc:HGNC:25023]									GO_LOCOMOTION							GO_POSITIVE_REGULATION_OF_MULTICELLULAR_ORGANISMAL_PROCESS		GO_POSITIVE_REGULATION_OF_DEVELOPMENTAL_PROCESS
5608	MAP2K6	mitogen-activated protein kinase kinase 6 [Source:HGNC Symbol;Acc:HGNC:6846]										GO_NEGATIVE_REGULATION_OF_MULTICELLULAR_ORGANISMAL_PROCESS		GO_HOMEOSTATIC_PROCESS		GO_RESPONSE_TO_OXYGEN_CONTAINING_COMPOUND									GO_REGULATION_OF_TRANSPORT			GO_CELLULAR_RESPONSE_TO_OXYGEN_CONTAINING_COMPOUND					GO_RESPONSE_TO_DRUG	GO_REGULATION_OF_PHOSPHORUS_METABOLIC_PROCESS		GO_SECRETION				GO_REGULATION_OF_PHOSPHORYLATION					GO_MUSCLE_SYSTEM_PROCESS	GO_CIRCULATORY_SYSTEM_PROCESS	GO_MUSCLE_CONTRACTION
7090	TLE3	TLE family member 3, transcriptional corepressor [Source:HGNC Symbol;Acc:HGNC:11839]										GO_NEGATIVE_REGULATION_OF_MULTICELLULAR_ORGANISMAL_PROCESS		GO_HOMEOSTATIC_PROCESS			GO_NEGATIVE_REGULATION_OF_RESPONSE_TO_STIMULUS													GO_CELL_CELL_SIGNALING									GO_NEGATIVE_REGULATION_OF_SIGNALING										GO_ANIMAL_ORGAN_MORPHOGENESIS
153	ADRB1	adrenoceptor beta 1 [Source:HGNC Symbol;Acc:HGNC:285]										GO_NEGATIVE_REGULATION_OF_MULTICELLULAR_ORGANISMAL_PROCESS		GO_HOMEOSTATIC_PROCESS				GO_POSITIVE_REGULATION_OF_MULTICELLULAR_ORGANISMAL_PROCESS														GO_NEGATIVE_REGULATION_OF_DEVELOPMENTAL_PROCESS														GO_CIRCULATORY_SYSTEM_PROCESS
4857	NOVA1	NOVA alternative splicing regulator 1 [Source:HGNC Symbol;Acc:HGNC:7886]										GO_NEGATIVE_REGULATION_OF_MULTICELLULAR_ORGANISMAL_PROCESS		GO_HOMEOSTATIC_PROCESS																GO_CELL_CELL_SIGNALING
22900	CARD8	caspase recruitment domain family member 8 [Source:HGNC Symbol;Acc:HGNC:17057]										GO_NEGATIVE_REGULATION_OF_MULTICELLULAR_ORGANISMAL_PROCESS				GO_RESPONSE_TO_OXYGEN_CONTAINING_COMPOUND	GO_NEGATIVE_REGULATION_OF_RESPONSE_TO_STIMULUS	GO_POSITIVE_REGULATION_OF_MULTICELLULAR_ORGANISMAL_PROCESS							GO_REGULATION_OF_TRANSPORT			GO_CELLULAR_RESPONSE_TO_OXYGEN_CONTAINING_COMPOUND								GO_SECRETION			GO_NEGATIVE_REGULATION_OF_SIGNALING
1393	CRHBP	corticotropin releasing hormone binding protein [Source:HGNC Symbol;Acc:HGNC:2356]										GO_NEGATIVE_REGULATION_OF_MULTICELLULAR_ORGANISMAL_PROCESS				GO_RESPONSE_TO_OXYGEN_CONTAINING_COMPOUND	GO_NEGATIVE_REGULATION_OF_RESPONSE_TO_STIMULUS					GO_RESPONSE_TO_ENDOGENOUS_STIMULUS			GO_REGULATION_OF_TRANSPORT	GO_CELLULAR_RESPONSE_TO_ENDOGENOUS_STIMULUS		GO_CELLULAR_RESPONSE_TO_OXYGEN_CONTAINING_COMPOUND		GO_CELL_CELL_SIGNALING			GO_RESPONSE_TO_DRUG			GO_SECRETION			GO_NEGATIVE_REGULATION_OF_SIGNALING									GO_REGULATION_OF_TRANSMEMBRANE_TRANSPORT
7035	TFPI	tissue factor pathway inhibitor [Source:HGNC Symbol;Acc:HGNC:11760]										GO_NEGATIVE_REGULATION_OF_MULTICELLULAR_ORGANISMAL_PROCESS				GO_RESPONSE_TO_OXYGEN_CONTAINING_COMPOUND	GO_NEGATIVE_REGULATION_OF_RESPONSE_TO_STIMULUS					GO_RESPONSE_TO_ENDOGENOUS_STIMULUS				GO_CELLULAR_RESPONSE_TO_ENDOGENOUS_STIMULUS		GO_CELLULAR_RESPONSE_TO_OXYGEN_CONTAINING_COMPOUND										GO_REGULATION_OF_BODY_FLUID_LEVELS
11075	STMN2	stathmin 2 [Source:HGNC Symbol;Acc:HGNC:10577]										GO_NEGATIVE_REGULATION_OF_MULTICELLULAR_ORGANISMAL_PROCESS						GO_POSITIVE_REGULATION_OF_MULTICELLULAR_ORGANISMAL_PROCESS		GO_POSITIVE_REGULATION_OF_DEVELOPMENTAL_PROCESS		GO_RESPONSE_TO_ENDOGENOUS_STIMULUS				GO_CELLULAR_RESPONSE_TO_ENDOGENOUS_STIMULUS						GO_NEGATIVE_REGULATION_OF_DEVELOPMENTAL_PROCESS												GO_REGULATION_OF_CELL_DIFFERENTIATION
10544	PROCR	protein C receptor [Source:HGNC Symbol;Acc:HGNC:9452]										GO_NEGATIVE_REGULATION_OF_MULTICELLULAR_ORGANISMAL_PROCESS																										GO_REGULATION_OF_BODY_FLUID_LEVELS
9246	UBE2L6	ubiquitin conjugating enzyme E2 L6 [Source:HGNC Symbol;Acc:HGNC:12490]										GO_NEGATIVE_REGULATION_OF_MULTICELLULAR_ORGANISMAL_PROCESS
4023	LPL	lipoprotein lipase [Source:HGNC Symbol;Acc:HGNC:6677]												GO_HOMEOSTATIC_PROCESS		GO_RESPONSE_TO_OXYGEN_CONTAINING_COMPOUND	GO_NEGATIVE_REGULATION_OF_RESPONSE_TO_STIMULUS	GO_POSITIVE_REGULATION_OF_MULTICELLULAR_ORGANISMAL_PROCESS		GO_POSITIVE_REGULATION_OF_DEVELOPMENTAL_PROCESS		GO_RESPONSE_TO_ENDOGENOUS_STIMULUS			GO_REGULATION_OF_TRANSPORT	GO_CELLULAR_RESPONSE_TO_ENDOGENOUS_STIMULUS		GO_CELLULAR_RESPONSE_TO_OXYGEN_CONTAINING_COMPOUND					GO_RESPONSE_TO_DRUG			GO_SECRETION								GO_REGULATION_OF_CELL_DIFFERENTIATION
65018	PINK1	PTEN induced kinase 1 [Source:HGNC Symbol;Acc:HGNC:14581]												GO_HOMEOSTATIC_PROCESS		GO_RESPONSE_TO_OXYGEN_CONTAINING_COMPOUND	GO_NEGATIVE_REGULATION_OF_RESPONSE_TO_STIMULUS		GO_REGULATION_OF_ANATOMICAL_STRUCTURE_MORPHOGENESIS	GO_POSITIVE_REGULATION_OF_DEVELOPMENTAL_PROCESS					GO_REGULATION_OF_TRANSPORT			GO_CELLULAR_RESPONSE_TO_OXYGEN_CONTAINING_COMPOUND		GO_CELL_CELL_SIGNALING		GO_NEGATIVE_REGULATION_OF_DEVELOPMENTAL_PROCESS	GO_RESPONSE_TO_DRUG	GO_REGULATION_OF_PHOSPHORUS_METABOLIC_PROCESS		GO_SECRETION			GO_NEGATIVE_REGULATION_OF_SIGNALING	GO_REGULATION_OF_PHOSPHORYLATION								GO_REGULATION_OF_TRANSMEMBRANE_TRANSPORT
28999	KLF15	Kruppel like factor 15 [Source:HGNC Symbol;Acc:HGNC:14536]												GO_HOMEOSTATIC_PROCESS		GO_RESPONSE_TO_OXYGEN_CONTAINING_COMPOUND						GO_RESPONSE_TO_ENDOGENOUS_STIMULUS	GO_EPITHELIUM_DEVELOPMENT		GO_REGULATION_OF_TRANSPORT	GO_CELLULAR_RESPONSE_TO_ENDOGENOUS_STIMULUS		GO_CELLULAR_RESPONSE_TO_OXYGEN_CONTAINING_COMPOUND																	GO_MUSCLE_SYSTEM_PROCESS			GO_REGULATION_OF_TRANSMEMBRANE_TRANSPORT
7447	VSNL1	visinin like 1 [Source:HGNC Symbol;Acc:HGNC:12722]												GO_HOMEOSTATIC_PROCESS		GO_RESPONSE_TO_OXYGEN_CONTAINING_COMPOUND									GO_REGULATION_OF_TRANSPORT			GO_CELLULAR_RESPONSE_TO_OXYGEN_CONTAINING_COMPOUND		GO_CELL_CELL_SIGNALING						GO_SECRETION			GO_NEGATIVE_REGULATION_OF_SIGNALING
2030	SLC29A1	solute carrier family 29 member 1 (Augustine blood group) [Source:HGNC Symbol;Acc:HGNC:11003]												GO_HOMEOSTATIC_PROCESS		GO_RESPONSE_TO_OXYGEN_CONTAINING_COMPOUND												GO_CELLULAR_RESPONSE_TO_OXYGEN_CONTAINING_COMPOUND		GO_CELL_CELL_SIGNALING						GO_SECRETION		GO_REGULATION_OF_BODY_FLUID_LEVELS
155	ADRB3	adrenoceptor beta 3 [Source:HGNC Symbol;Acc:HGNC:288]												GO_HOMEOSTATIC_PROCESS				GO_POSITIVE_REGULATION_OF_MULTICELLULAR_ORGANISMAL_PROCESS																GO_REGULATION_OF_PHOSPHORUS_METABOLIC_PROCESS						GO_REGULATION_OF_PHOSPHORYLATION						GO_CIRCULATORY_SYSTEM_PROCESS
2745	GLRX	glutaredoxin [Source:HGNC Symbol;Acc:HGNC:4330]												GO_HOMEOSTATIC_PROCESS											GO_REGULATION_OF_TRANSPORT																							GO_REGULATION_OF_TRANSMEMBRANE_TRANSPORT
11346	SYNPO	synaptopodin [Source:HGNC Symbol;Acc:HGNC:30672]												GO_HOMEOSTATIC_PROCESS																GO_CELL_CELL_SIGNALING
23007	PLCH1	phospholipase C eta 1 [Source:HGNC Symbol;Acc:HGNC:29185]												GO_HOMEOSTATIC_PROCESS
63874	ABHD4	abhydrolase domain containing 4 [Source:HGNC Symbol;Acc:HGNC:20154]												GO_HOMEOSTATIC_PROCESS
669	BPGM	bisphosphoglycerate mutase [Source:HGNC Symbol;Acc:HGNC:1093]												GO_HOMEOSTATIC_PROCESS
58476	TP53INP2	tumor protein p53 inducible nuclear protein 2 [Source:HGNC Symbol;Acc:HGNC:16104]												GO_HOMEOSTATIC_PROCESS
445582	POTEE	POTE ankyrin domain family member E [Source:HGNC Symbol;Acc:HGNC:33895]												GO_HOMEOSTATIC_PROCESS
5557	PRIM1	DNA primase subunit 1 [Source:HGNC Symbol;Acc:HGNC:9369]												GO_HOMEOSTATIC_PROCESS
5791	PTPRE	protein tyrosine phosphatase receptor type E [Source:HGNC Symbol;Acc:HGNC:9669]														GO_RESPONSE_TO_OXYGEN_CONTAINING_COMPOUND	GO_NEGATIVE_REGULATION_OF_RESPONSE_TO_STIMULUS					GO_RESPONSE_TO_ENDOGENOUS_STIMULUS				GO_CELLULAR_RESPONSE_TO_ENDOGENOUS_STIMULUS		GO_CELLULAR_RESPONSE_TO_OXYGEN_CONTAINING_COMPOUND											GO_NEGATIVE_REGULATION_OF_SIGNALING
23433	RHOQ	ras homolog family member Q [Source:HGNC Symbol;Acc:HGNC:17736]														GO_RESPONSE_TO_OXYGEN_CONTAINING_COMPOUND			GO_REGULATION_OF_ANATOMICAL_STRUCTURE_MORPHOGENESIS			GO_RESPONSE_TO_ENDOGENOUS_STIMULUS			GO_REGULATION_OF_TRANSPORT	GO_CELLULAR_RESPONSE_TO_ENDOGENOUS_STIMULUS		GO_CELLULAR_RESPONSE_TO_OXYGEN_CONTAINING_COMPOUND																				GO_REGULATION_OF_TRANSMEMBRANE_TRANSPORT
54331	GNG2	G protein subunit gamma 2 [Source:HGNC Symbol;Acc:HGNC:4404]														GO_RESPONSE_TO_OXYGEN_CONTAINING_COMPOUND						GO_RESPONSE_TO_ENDOGENOUS_STIMULUS				GO_CELLULAR_RESPONSE_TO_ENDOGENOUS_STIMULUS		GO_CELLULAR_RESPONSE_TO_OXYGEN_CONTAINING_COMPOUND		GO_CELL_CELL_SIGNALING			GO_RESPONSE_TO_DRUG					GO_REGULATION_OF_BODY_FLUID_LEVELS
9630	GNA14	G protein subunit alpha 14 [Source:HGNC Symbol;Acc:HGNC:4382]														GO_RESPONSE_TO_OXYGEN_CONTAINING_COMPOUND						GO_RESPONSE_TO_ENDOGENOUS_STIMULUS				GO_CELLULAR_RESPONSE_TO_ENDOGENOUS_STIMULUS		GO_CELLULAR_RESPONSE_TO_OXYGEN_CONTAINING_COMPOUND					GO_RESPONSE_TO_DRUG					GO_REGULATION_OF_BODY_FLUID_LEVELS
25948	KBTBD2	kelch repeat and BTB domain containing 2 [Source:HGNC Symbol;Acc:HGNC:21751]														GO_RESPONSE_TO_OXYGEN_CONTAINING_COMPOUND						GO_RESPONSE_TO_ENDOGENOUS_STIMULUS
4360	MRC1	mannose receptor C-type 1 [Source:HGNC Symbol;Acc:HGNC:7228]														GO_RESPONSE_TO_OXYGEN_CONTAINING_COMPOUND												GO_CELLULAR_RESPONSE_TO_OXYGEN_CONTAINING_COMPOUND
6397	SEC14L1	SEC14 like lipid binding 1 [Source:HGNC Symbol;Acc:HGNC:10698]															GO_NEGATIVE_REGULATION_OF_RESPONSE_TO_STIMULUS	GO_POSITIVE_REGULATION_OF_MULTICELLULAR_ORGANISMAL_PROCESS																					GO_NEGATIVE_REGULATION_OF_SIGNALING
81848	SPRY4	sprouty RTK signaling antagonist 4 [Source:HGNC Symbol;Acc:HGNC:15533]															GO_NEGATIVE_REGULATION_OF_RESPONSE_TO_STIMULUS					GO_RESPONSE_TO_ENDOGENOUS_STIMULUS				GO_CELLULAR_RESPONSE_TO_ENDOGENOUS_STIMULUS								GO_REGULATION_OF_PHOSPHORUS_METABOLIC_PROCESS					GO_NEGATIVE_REGULATION_OF_SIGNALING	GO_REGULATION_OF_PHOSPHORYLATION
7078	TIMP3	TIMP metallopeptidase inhibitor 3 [Source:HGNC Symbol;Acc:HGNC:11822]															GO_NEGATIVE_REGULATION_OF_RESPONSE_TO_STIMULUS					GO_RESPONSE_TO_ENDOGENOUS_STIMULUS												GO_REGULATION_OF_PHOSPHORUS_METABOLIC_PROCESS		GO_SECRETION			GO_NEGATIVE_REGULATION_OF_SIGNALING	GO_REGULATION_OF_PHOSPHORYLATION
3487	IGFBP4	insulin like growth factor binding protein 4 [Source:HGNC Symbol;Acc:HGNC:5473]															GO_NEGATIVE_REGULATION_OF_RESPONSE_TO_STIMULUS													GO_CELL_CELL_SIGNALING	GO_EPITHELIAL_CELL_PROLIFERATION			GO_REGULATION_OF_PHOSPHORUS_METABOLIC_PROCESS					GO_NEGATIVE_REGULATION_OF_SIGNALING	GO_REGULATION_OF_PHOSPHORYLATION
147699	PPM1N	protein phosphatase, Mg2+/Mn2+ dependent 1N (putative) [Source:HGNC Symbol;Acc:HGNC:26845]															GO_NEGATIVE_REGULATION_OF_RESPONSE_TO_STIMULUS													GO_CELL_CELL_SIGNALING									GO_NEGATIVE_REGULATION_OF_SIGNALING
1849	DUSP7	dual specificity phosphatase 7 [Source:HGNC Symbol;Acc:HGNC:3073]															GO_NEGATIVE_REGULATION_OF_RESPONSE_TO_STIMULUS																	GO_REGULATION_OF_PHOSPHORUS_METABOLIC_PROCESS					GO_NEGATIVE_REGULATION_OF_SIGNALING	GO_REGULATION_OF_PHOSPHORYLATION
2122	MECOM	MDS1 and EVI1 complex locus [Source:HGNC Symbol;Acc:HGNC:3498]															GO_NEGATIVE_REGULATION_OF_RESPONSE_TO_STIMULUS																	GO_REGULATION_OF_PHOSPHORUS_METABOLIC_PROCESS					GO_NEGATIVE_REGULATION_OF_SIGNALING	GO_REGULATION_OF_PHOSPHORYLATION
64092	SAMSN1	SAM domain, SH3 domain and nuclear localization signals 1 [Source:HGNC Symbol;Acc:HGNC:10528]															GO_NEGATIVE_REGULATION_OF_RESPONSE_TO_STIMULUS																	GO_REGULATION_OF_PHOSPHORUS_METABOLIC_PROCESS						GO_REGULATION_OF_PHOSPHORYLATION
8490	RGS5	regulator of G protein signaling 5 [Source:HGNC Symbol;Acc:HGNC:10001]															GO_NEGATIVE_REGULATION_OF_RESPONSE_TO_STIMULUS																						GO_NEGATIVE_REGULATION_OF_SIGNALING
1382	CRABP2	cellular retinoic acid binding protein 2 [Source:HGNC Symbol;Acc:HGNC:2339]																GO_POSITIVE_REGULATION_OF_MULTICELLULAR_ORGANISMAL_PROCESS	GO_REGULATION_OF_ANATOMICAL_STRUCTURE_MORPHOGENESIS	GO_POSITIVE_REGULATION_OF_DEVELOPMENTAL_PROCESS																								GO_REGULATION_OF_CELL_DIFFERENTIATION
230	ALDOC	aldolase, fructose-bisphosphate C [Source:HGNC Symbol;Acc:HGNC:418]																					GO_EPITHELIUM_DEVELOPMENT													GO_SECRETION
5534	PPP3R1	protein phosphatase 3 regulatory subunit B, alpha [Source:HGNC Symbol;Acc:HGNC:9317]																							GO_REGULATION_OF_TRANSPORT					GO_CELL_CELL_SIGNALING
11142	PKIG	cAMP-dependent protein kinase inhibitor gamma [Source:HGNC Symbol;Acc:HGNC:9019]																							GO_REGULATION_OF_TRANSPORT									GO_REGULATION_OF_PHOSPHORUS_METABOLIC_PROCESS						GO_REGULATION_OF_PHOSPHORYLATION
53371	NUP54	nucleoporin 54 [Source:HGNC Symbol;Acc:HGNC:17359]																							GO_REGULATION_OF_TRANSPORT									GO_REGULATION_OF_PHOSPHORUS_METABOLIC_PROCESS						GO_REGULATION_OF_PHOSPHORYLATION
26297	SERGEF	secretion regulating guanine nucleotide exchange factor [Source:HGNC Symbol;Acc:HGNC:17499]																							GO_REGULATION_OF_TRANSPORT											GO_SECRETION
10369	CACNG2	calcium voltage-gated channel auxiliary subunit gamma 2 [Source:HGNC Symbol;Acc:HGNC:1406]																							GO_REGULATION_OF_TRANSPORT																					GO_CIRCULATORY_SYSTEM_PROCESS		GO_REGULATION_OF_TRANSMEMBRANE_TRANSPORT
53826	FXYD6	FXYD domain containing ion transport regulator 6 [Source:HGNC Symbol;Acc:HGNC:4030]																							GO_REGULATION_OF_TRANSPORT																					GO_CIRCULATORY_SYSTEM_PROCESS		GO_REGULATION_OF_TRANSMEMBRANE_TRANSPORT
2571	GAD1	glutamate decarboxylase 1 [Source:HGNC Symbol;Acc:HGNC:4092]																												GO_CELL_CELL_SIGNALING			GO_RESPONSE_TO_DRUG			GO_SECRETION
1837	DTNA	dystrobrevin alpha [Source:HGNC Symbol;Acc:HGNC:3057]																												GO_CELL_CELL_SIGNALING															GO_MUSCLE_SYSTEM_PROCESS		GO_MUSCLE_CONTRACTION
2913	GRM3	glutamate metabotropic receptor 3 [Source:HGNC Symbol;Acc:HGNC:4595]																												GO_CELL_CELL_SIGNALING
123	PLIN2	perilipin 2 [Source:HGNC Symbol;Acc:HGNC:248]																															GO_RESPONSE_TO_DRUG
54920	DUS2	dihydrouridine synthase 2 [Source:HGNC Symbol;Acc:HGNC:26014]																																GO_REGULATION_OF_PHOSPHORUS_METABOLIC_PROCESS						GO_REGULATION_OF_PHOSPHORYLATION
5210	PFKFB4	6-phosphofructo-2-kinase/fructose-2,6-biphosphatase 4 [Source:HGNC Symbol;Acc:HGNC:8875]																																GO_REGULATION_OF_PHOSPHORUS_METABOLIC_PROCESS						GO_REGULATION_OF_PHOSPHORYLATION
2313	FLI1	Fli-1 proto-oncogene, ETS transcription factor [Source:HGNC Symbol;Acc:HGNC:3749]																																				GO_REGULATION_OF_BODY_FLUID_LEVELS					GO_SKELETAL_SYSTEM_DEVELOPMENT			GO_CIRCULATORY_SYSTEM_PROCESS			GO_ANIMAL_ORGAN_MORPHOGENESIS
57572	DOCK6	dedicator of cytokinesis 6 [Source:HGNC Symbol;Acc:HGNC:19189]																																				GO_REGULATION_OF_BODY_FLUID_LEVELS
85301	COL27A1	collagen type XXVII alpha 1 chain [Source:HGNC Symbol;Acc:HGNC:22986]																																								GO_CONNECTIVE_TISSUE_DEVELOPMENT	GO_SKELETAL_SYSTEM_DEVELOPMENT						GO_ANIMAL_ORGAN_MORPHOGENESIS
4325	MMP16	matrix metallopeptidase 16 [Source:HGNC Symbol;Acc:HGNC:7162]																																									GO_SKELETAL_SYSTEM_DEVELOPMENT						GO_ANIMAL_ORGAN_MORPHOGENESIS
6913	TBX15	T-box transcription factor 15 [Source:HGNC Symbol;Acc:HGNC:11594]																																									GO_SKELETAL_SYSTEM_DEVELOPMENT						GO_ANIMAL_ORGAN_MORPHOGENESIS
92241	RCSD1	RCSD domain containing 1 [Source:HGNC Symbol;Acc:HGNC:28310]																																											GO_MUSCLE_SYSTEM_PROCESS		GO_MUSCLE_CONTRACTION
51524	TMEM138	transmembrane protein 138 [Source:HGNC Symbol;Acc:HGNC:26944]
25780	RASGRP3	RAS guanyl releasing protein 3 [Source:HGNC Symbol;Acc:HGNC:14545]
2078	ERG	ETS transcription factor ERG [Source:HGNC Symbol;Acc:HGNC:3446]
55635	DEPDC1	DEP domain containing 1 [Source:HGNC Symbol;Acc:HGNC:22949]
24137	KIF4A	kinesin family member 4A [Source:HGNC Symbol;Acc:HGNC:13339]
10112	KIF20A	kinesin family member 20A [Source:HGNC Symbol;Acc:HGNC:9787]
7718	ZNF165	zinc finger protein 165 [Source:HGNC Symbol;Acc:HGNC:12953]
285367	RPUSD3	RNA pseudouridine synthase D3 [Source:HGNC Symbol;Acc:HGNC:28437]
64782	AEN	apoptosis enhancing nuclease [Source:HGNC Symbol;Acc:HGNC:25722]
3628	INPP1	inositol polyphosphate-1-phosphatase [Source:HGNC Symbol;Acc:HGNC:6071]
55711	FAR2	fatty acyl-CoA reductase 2 [Source:HGNC Symbol;Acc:HGNC:25531]
252969	NEIL2	nei like DNA glycosylase 2 [Source:HGNC Symbol;Acc:HGNC:18956]
10003	NAALAD2	N-acetylated alpha-linked acidic dipeptidase 2 [Source:HGNC Symbol;Acc:HGNC:14526]
100130733	LRRC70	leucine rich repeat containing 70 [Source:HGNC Symbol;Acc:HGNC:35155]
64123	ADGRL4	adhesion G protein-coupled receptor L4 [Source:HGNC Symbol;Acc:HGNC:20822]
57478	USP31	ubiquitin specific peptidase 31 [Source:HGNC Symbol;Acc:HGNC:20060]
644	BLVRA	biliverdin reductase A [Source:HGNC Symbol;Acc:HGNC:1062]
8799	PEX11B	peroxisomal biogenesis factor 11 beta [Source:HGNC Symbol;Acc:HGNC:8853]
8974	P4HA2	prolyl 4-hydroxylase subunit alpha 2 [Source:HGNC Symbol;Acc:HGNC:8547]
10791	VAMP5	vesicle associated membrane protein 5 [Source:HGNC Symbol;Acc:HGNC:12646]
11015	KDELR3	KDEL endoplasmic reticulum protein retention receptor 3 [Source:HGNC Symbol;Acc:HGNC:6306]
2791	GNG11	G protein subunit gamma 11 [Source:HGNC Symbol;Acc:HGNC:4403]
4922	NTS	neurotensin [Source:HGNC Symbol;Acc:HGNC:8038]
23150	FRMD4B	FERM domain containing 4B [Source:HGNC Symbol;Acc:HGNC:24886]
51194	IPO11	importin 11 [Source:HGNC Symbol;Acc:HGNC:20628]
29916	SNX11	sorting nexin 11 [Source:HGNC Symbol;Acc:HGNC:14975]
79925	SPEF2	sperm flagellar 2 [Source:HGNC Symbol;Acc:HGNC:26293]
221302	ZUP1	zinc finger containing ubiquitin peptidase 1 [Source:HGNC Symbol;Acc:HGNC:21224]
29089	UBE2T	ubiquitin conjugating enzyme E2 T [Source:HGNC Symbol;Acc:HGNC:25009]
9766	SUSD6	sushi domain containing 6 [Source:HGNC Symbol;Acc:HGNC:19956]
79188	TMEM43	transmembrane protein 43 [Source:HGNC Symbol;Acc:HGNC:28472]
23179	RGL1	ral guanine nucleotide dissociation stimulator like 1 [Source:HGNC Symbol;Acc:HGNC:30281]
6035	RNASE1	ribonuclease A family member 1, pancreatic [Source:HGNC Symbol;Acc:HGNC:10044]
10308	ZNF267	zinc finger protein 267 [Source:HGNC Symbol;Acc:HGNC:13060]
10520	ZNF211	zinc finger protein 211 [Source:HGNC Symbol;Acc:HGNC:13003]
116441	TM4SF18	transmembrane 4 L six family member 18 [Source:HGNC Symbol;Acc:HGNC:25181]
140688	NOL4L	nucleolar protein 4 like [Source:HGNC Symbol;Acc:HGNC:16106]
1995	ELAVL3	ELAV like RNA binding protein 3 [Source:HGNC Symbol;Acc:HGNC:3314]
256380	SCML4	Scm polycomb group protein like 4 [Source:HGNC Symbol;Acc:HGNC:21397]
29094	LGALSL	galectin like [Source:HGNC Symbol;Acc:HGNC:25012]
387707	CC2D2B	coiled-coil and C2 domain containing 2B [Source:HGNC Symbol;Acc:HGNC:31666]
55901	THSD1	thrombospondin type 1 domain containing 1 [Source:HGNC Symbol;Acc:HGNC:17754]
63920	ZBED8	zinc finger BED-type containing 8 [Source:HGNC Symbol;Acc:HGNC:30804]
7775	ZNF232	zinc finger protein 232 [Source:HGNC Symbol;Acc:HGNC:13026]
79020	C7orf25	chromosome 7 open reading frame 25 [Source:HGNC Symbol;Acc:HGNC:21703]
84548	TMEM185A	transmembrane protein 185A [Source:HGNC Symbol;Acc:HGNC:17125]
92340	PRR29	proline rich 29 [Source:HGNC Symbol;Acc:HGNC:25673]
[truncated: 3 more columns]

## Sheet: betterDetection-unEQ_TB
Overlap Results
Collection(s):	BP
# overlaps shown:	20
# genesets in collections:	7530
# genes in comparison (n):	199
# genes in universe (N):	38404
Gene Set Name	# Genes in Gene Set (K)	Description	# Genes in Overlap (k)	k/K	p-value	FDR q-value
GO_CELL_SURFACE_RECEPTOR_SIGNALING_PATHWAY_INVOLVED_IN_CELL_CELL_SIGNALING	622	Any cell surface receptor signaling pathway that is involved in cell-cell signaling. [GO_REF:0000060, GOC:TermGenie, ISBN:0-7167-3051-0]	16	0.0257	1.88e-07	0.00141
GO_INORGANIC_ION_TRANSMEMBRANE_TRANSPORT	860	The process in which an inorganic ion is transported across a membrane. [GOC:mah]	18	0.0209	6.47e-07	0.00141
GO_CELL_CELL_SIGNALING_BY_WNT	521	Any process that mediates the transfer of information from one cell to another, medaited by a wnt family protein ligand. This process includes wnt signal transduction in the receiving cell, release of wnt ligand from a secreting cell as well as any processes that actively facilitate wnt transport and presentation to receptor on the recieving cell. [GOC:dos]	14	0.0269	6.7e-07	0.00141
GO_NEGATIVE_REGULATION_OF_NUCLEOBASE_CONTAINING_COMPOUND_METABOLIC_PROCESS	1470	Any cellular process that stops, prevents, or reduces the frequency, rate or extent of the chemical reactions and pathways involving nucleobases, nucleosides, nucleotides and nucleic acids. [GOC:go_curators]	24	0.0163	7.51e-07	0.00141
GO_CELLULAR_RESPONSE_TO_INORGANIC_SUBSTANCE	216	Any process that results in a change in state or activity of a cell (in terms of movement, secretion, enzyme production, gene expression, etc.) as a result of an inorganic substance stimulus. [GOC:mah]	9	0.0417	2.13e-06	0.0032
GO_HOMEOSTATIC_PROCESS	1935	Any biological process involved in the maintenance of an internal steady state. [GOC:jl, ISBN:0395825172]	27	0.014	2.91e-06	0.00321
GO_ION_TRANSMEMBRANE_TRANSPORT	1160	A process in which an ion is transported across a membrane. [GOC:mah]	20	0.0172	2.98e-06	0.00321
GO_CHEMICAL_HOMEOSTASIS	1207	Any biological process involved in the maintenance of an internal steady state of a chemical. [GOC:isa_complete]	20	0.0166	5.37e-06	0.0045
GO_FATTY_ACID_METABOLIC_PROCESS	380	The chemical reactions and pathways involving fatty acids, aliphatic monocarboxylic acids liberated from naturally occurring fats and oils by hydrolysis. [ISBN:0198547684]	11	0.0289	5.38e-06	0.0045
GO_CELL_CELL_SIGNALING	1665	Any process that mediates the transfer of information from one cell to another. This process includes signal transduction in the receiving cell and, where applicable, release of a ligand and any processes that actively facilitate its transport and presentation to the receiving cell. Examples include signaling via soluble ligands, via cell adhesion molecules and via gap junctions. [GOC:dos, GOC:ma…	24	0.0144	6.36e-06	0.00479
GO_RESPONSE_TO_ABIOTIC_STIMULUS	1235	Any process that results in a change in state or activity of a cell or an organism (in terms of movement, secretion, enzyme production, gene expression, etc.) as a result of an abiotic (not derived from living organisms) stimulus. [GOC:hb]	20	0.0162	7.52e-06	0.0049
GO_ION_TRANSPORT	1692	The directed movement of charged atoms or small charged molecules into, out of or within a cell, or between cells, by means of some agent such as a transporter or pore. [GOC:ai]	24	0.0142	8.3e-06	0.0049
GO_NEGATIVE_REGULATION_OF_RESPONSE_TO_STIMULUS	1703	Any process that stops, prevents, or reduces the frequency, rate or extent of a response to a stimulus. Response to stimulus is a change in state or activity of a cell or an organism (in terms of movement, secretion, enzyme production, gene expression, etc.) as a result of a stimulus. [GOC:jid]	24	0.0141	9.24e-06	0.0049
GO_CELLULAR_RESPONSE_TO_ABIOTIC_STIMULUS	328	Any process that results in a change in state or activity of a cell (in terms of movement, secretion, enzyme production, gene expression, etc.) as a result of an abiotic (non-living) stimulus. [GOC:mah]	10	0.0305	9.26e-06	0.0049
GO_CALCIUM_ION_TRANSMEMBRANE_TRANSPORT	334	A process in which a calcium ion is transported from one side of a membrane to the other by means of some agent such as a transporter or pore. [GOC:mah]	10	0.0299	1.08e-05	0.0049
GO_TRANSMEMBRANE_TRANSPORT	1604	The process in which a solute is transported across a lipid bilayer, from one side of a membrane to the other. [GOC:dph, GOC:jid]	23	0.0143	1.09e-05	0.0049
GO_MULTICELLULAR_ORGANISMAL_SIGNALING	204	The transfer of information occurring at the level of a multicellular organism. [GOC:go_curators]	8	0.0392	1.23e-05	0.0049
GO_NEGATIVE_REGULATION_OF_RNA_BIOSYNTHETIC_PROCESS	1280	Any process that stops, prevents or reduces the frequency, rate or extent of RNA biosynthetic process. [GO:jl, GO_REF:0000058, GOC:TermGenie]	20	0.0156	1.26e-05	0.0049
GO_NEGATIVE_REGULATION_OF_MOLECULAR_FUNCTION	1174	Any process that stops or reduces the rate or extent of a molecular function, an elemental biological activity occurring at the molecular level, such as catalysis or binding. [GO:jl]	19	0.0162	1.3e-05	0.0049
GO_DIVALENT_INORGANIC_CATION_TRANSPORT	499	The directed movement of inorganic cations with a valency of two into, out of or within a cell, or between cells, by means of some agent such as a transporter or pore. Inorganic cations are atoms or small molecules with a positive charge which do not contain carbon in covalent linkage. [GOC:mah]	12	0.024	1.3e-05	0.0049
Gene/Gene Set Overlap Matrix
Entrez Gene Id	Gene Symbol	Gene Description	GO_CELL_SURFACE_RECEPTOR_SIGNALING_PATHWAY_INVOLVED_IN_CELL_CELL_SIGNALING	GO_INORGANIC_ION_TRANSMEMBRANE_TRANSPORT	GO_CELL_CELL_SIGNALING_BY_WNT	GO_NEGATIVE_REGULATION_OF_NUCLEOBASE_CONTAINING_COMPOUND_METABOLIC_PROCESS	GO_CELLULAR_RESPONSE_TO_INORGANIC_SUBSTANCE	GO_HOMEOSTATIC_PROCESS	GO_ION_TRANSMEMBRANE_TRANSPORT	GO_CHEMICAL_HOMEOSTASIS	GO_FATTY_ACID_METABOLIC_PROCESS	GO_CELL_CELL_SIGNALING	GO_RESPONSE_TO_ABIOTIC_STIMULUS	GO_ION_TRANSPORT	GO_NEGATIVE_REGULATION_OF_RESPONSE_TO_STIMULUS	GO_CELLULAR_RESPONSE_TO_ABIOTIC_STIMULUS	GO_CALCIUM_ION_TRANSMEMBRANE_TRANSPORT	GO_TRANSMEMBRANE_TRANSPORT	GO_MULTICELLULAR_ORGANISMAL_SIGNALING	GO_NEGATIVE_REGULATION_OF_RNA_BIOSYNTHETIC_PROCESS	GO_NEGATIVE_REGULATION_OF_MOLECULAR_FUNCTION	GO_DIVALENT_INORGANIC_CATION_TRANSPORT
857	CAV1	caveolin 1 [Source:HGNC Symbol;Acc:HGNC:1527]	GO_CELL_SURFACE_RECEPTOR_SIGNALING_PATHWAY_INVOLVED_IN_CELL_CELL_SIGNALING	GO_INORGANIC_ION_TRANSMEMBRANE_TRANSPORT	GO_CELL_CELL_SIGNALING_BY_WNT	GO_NEGATIVE_REGULATION_OF_NUCLEOBASE_CONTAINING_COMPOUND_METABOLIC_PROCESS		GO_HOMEOSTATIC_PROCESS	GO_ION_TRANSMEMBRANE_TRANSPORT	GO_CHEMICAL_HOMEOSTASIS	GO_FATTY_ACID_METABOLIC_PROCESS	GO_CELL_CELL_SIGNALING	GO_RESPONSE_TO_ABIOTIC_STIMULUS	GO_ION_TRANSPORT	GO_NEGATIVE_REGULATION_OF_RESPONSE_TO_STIMULUS			GO_TRANSMEMBRANE_TRANSPORT	GO_MULTICELLULAR_ORGANISMAL_SIGNALING	GO_NEGATIVE_REGULATION_OF_RNA_BIOSYNTHETIC_PROCESS	GO_NEGATIVE_REGULATION_OF_MOLECULAR_FUNCTION	GO_DIVALENT_INORGANIC_CATION_TRANSPORT
5331	PLCB3	phospholipase C beta 3 [Source:HGNC Symbol;Acc:HGNC:9056]	GO_CELL_SURFACE_RECEPTOR_SIGNALING_PATHWAY_INVOLVED_IN_CELL_CELL_SIGNALING	GO_INORGANIC_ION_TRANSMEMBRANE_TRANSPORT	GO_CELL_CELL_SIGNALING_BY_WNT			GO_HOMEOSTATIC_PROCESS	GO_ION_TRANSMEMBRANE_TRANSPORT	GO_CHEMICAL_HOMEOSTASIS		GO_CELL_CELL_SIGNALING		GO_ION_TRANSPORT			GO_CALCIUM_ION_TRANSMEMBRANE_TRANSPORT	GO_TRANSMEMBRANE_TRANSPORT				GO_DIVALENT_INORGANIC_CATION_TRANSPORT
2904	GRIN2B	glutamate ionotropic receptor NMDA type subunit 2B [Source:HGNC Symbol;Acc:HGNC:4586]	GO_CELL_SURFACE_RECEPTOR_SIGNALING_PATHWAY_INVOLVED_IN_CELL_CELL_SIGNALING	GO_INORGANIC_ION_TRANSMEMBRANE_TRANSPORT				GO_HOMEOSTATIC_PROCESS	GO_ION_TRANSMEMBRANE_TRANSPORT	GO_CHEMICAL_HOMEOSTASIS		GO_CELL_CELL_SIGNALING		GO_ION_TRANSPORT			GO_CALCIUM_ION_TRANSMEMBRANE_TRANSPORT	GO_TRANSMEMBRANE_TRANSPORT				GO_DIVALENT_INORGANIC_CATION_TRANSPORT
6469	SHH	sonic hedgehog signaling molecule [Source:HGNC Symbol;Acc:HGNC:10848]	GO_CELL_SURFACE_RECEPTOR_SIGNALING_PATHWAY_INVOLVED_IN_CELL_CELL_SIGNALING		GO_CELL_CELL_SIGNALING_BY_WNT	GO_NEGATIVE_REGULATION_OF_NUCLEOBASE_CONTAINING_COMPOUND_METABOLIC_PROCESS	GO_CELLULAR_RESPONSE_TO_INORGANIC_SUBSTANCE					GO_CELL_CELL_SIGNALING			GO_NEGATIVE_REGULATION_OF_RESPONSE_TO_STIMULUS					GO_NEGATIVE_REGULATION_OF_RNA_BIOSYNTHETIC_PROCESS
57805	CCAR2	cell cycle and apoptosis regulator 2 [Source:HGNC Symbol;Acc:HGNC:23360]	GO_CELL_SURFACE_RECEPTOR_SIGNALING_PATHWAY_INVOLVED_IN_CELL_CELL_SIGNALING		GO_CELL_CELL_SIGNALING_BY_WNT	GO_NEGATIVE_REGULATION_OF_NUCLEOBASE_CONTAINING_COMPOUND_METABOLIC_PROCESS						GO_CELL_CELL_SIGNALING	GO_RESPONSE_TO_ABIOTIC_STIMULUS		GO_NEGATIVE_REGULATION_OF_RESPONSE_TO_STIMULUS					GO_NEGATIVE_REGULATION_OF_RNA_BIOSYNTHETIC_PROCESS	GO_NEGATIVE_REGULATION_OF_MOLECULAR_FUNCTION
4929	NR4A2	nuclear receptor subfamily 4 group A member 2 [Source:HGNC Symbol;Acc:HGNC:7981]	GO_CELL_SURFACE_RECEPTOR_SIGNALING_PATHWAY_INVOLVED_IN_CELL_CELL_SIGNALING		GO_CELL_CELL_SIGNALING_BY_WNT	GO_NEGATIVE_REGULATION_OF_NUCLEOBASE_CONTAINING_COMPOUND_METABOLIC_PROCESS						GO_CELL_CELL_SIGNALING	GO_RESPONSE_TO_ABIOTIC_STIMULUS		GO_NEGATIVE_REGULATION_OF_RESPONSE_TO_STIMULUS					GO_NEGATIVE_REGULATION_OF_RNA_BIOSYNTHETIC_PROCESS
4286	MITF	melanocyte inducing transcription factor [Source:HGNC Symbol;Acc:HGNC:7105]	GO_CELL_SURFACE_RECEPTOR_SIGNALING_PATHWAY_INVOLVED_IN_CELL_CELL_SIGNALING		GO_CELL_CELL_SIGNALING_BY_WNT	GO_NEGATIVE_REGULATION_OF_NUCLEOBASE_CONTAINING_COMPOUND_METABOLIC_PROCESS						GO_CELL_CELL_SIGNALING								GO_NEGATIVE_REGULATION_OF_RNA_BIOSYNTHETIC_PROCESS
64897	C12orf43	chromosome 12 open reading frame 43 [Source:HGNC Symbol;Acc:HGNC:25719]	GO_CELL_SURFACE_RECEPTOR_SIGNALING_PATHWAY_INVOLVED_IN_CELL_CELL_SIGNALING		GO_CELL_CELL_SIGNALING_BY_WNT							GO_CELL_CELL_SIGNALING			GO_NEGATIVE_REGULATION_OF_RESPONSE_TO_STIMULUS
164284	APCDD1L	APC down-regulated 1 like [Source:HGNC Symbol;Acc:HGNC:26892]	GO_CELL_SURFACE_RECEPTOR_SIGNALING_PATHWAY_INVOLVED_IN_CELL_CELL_SIGNALING		GO_CELL_CELL_SIGNALING_BY_WNT							GO_CELL_CELL_SIGNALING			GO_NEGATIVE_REGULATION_OF_RESPONSE_TO_STIMULUS
7483	WNT9A	Wnt family member 9A [Source:HGNC Symbol;Acc:HGNC:12778]	GO_CELL_SURFACE_RECEPTOR_SIGNALING_PATHWAY_INVOLVED_IN_CELL_CELL_SIGNALING		GO_CELL_CELL_SIGNALING_BY_WNT							GO_CELL_CELL_SIGNALING									GO_NEGATIVE_REGULATION_OF_MOLECULAR_FUNCTION
4693	NDP	norrin cystine knot growth factor NDP [Source:HGNC Symbol;Acc:HGNC:7678]	GO_CELL_SURFACE_RECEPTOR_SIGNALING_PATHWAY_INVOLVED_IN_CELL_CELL_SIGNALING		GO_CELL_CELL_SIGNALING_BY_WNT							GO_CELL_CELL_SIGNALING
7475	WNT6	Wnt family member 6 [Source:HGNC Symbol;Acc:HGNC:12785]	GO_CELL_SURFACE_RECEPTOR_SIGNALING_PATHWAY_INVOLVED_IN_CELL_CELL_SIGNALING		GO_CELL_CELL_SIGNALING_BY_WNT							GO_CELL_CELL_SIGNALING
84327	ZBED3	zinc finger BED-type containing 3 [Source:HGNC Symbol;Acc:HGNC:20711]	GO_CELL_SURFACE_RECEPTOR_SIGNALING_PATHWAY_INVOLVED_IN_CELL_CELL_SIGNALING		GO_CELL_CELL_SIGNALING_BY_WNT							GO_CELL_CELL_SIGNALING
9620	CELSR1	cadherin EGF LAG seven-pass G-type receptor 1 [Source:HGNC Symbol;Acc:HGNC:1850]	GO_CELL_SURFACE_RECEPTOR_SIGNALING_PATHWAY_INVOLVED_IN_CELL_CELL_SIGNALING		GO_CELL_CELL_SIGNALING_BY_WNT							GO_CELL_CELL_SIGNALING
1501	CTNND2	catenin delta 2 [Source:HGNC Symbol;Acc:HGNC:2516]	GO_CELL_SURFACE_RECEPTOR_SIGNALING_PATHWAY_INVOLVED_IN_CELL_CELL_SIGNALING		GO_CELL_CELL_SIGNALING_BY_WNT							GO_CELL_CELL_SIGNALING
56853	CELF4	CUGBP Elav-like family member 4 [Source:HGNC Symbol;Acc:HGNC:14015]	GO_CELL_SURFACE_RECEPTOR_SIGNALING_PATHWAY_INVOLVED_IN_CELL_CELL_SIGNALING			GO_NEGATIVE_REGULATION_OF_NUCLEOBASE_CONTAINING_COMPOUND_METABOLIC_PROCESS						GO_CELL_CELL_SIGNALING			GO_NEGATIVE_REGULATION_OF_RESPONSE_TO_STIMULUS
3208	HPCA	hippocalcin [Source:HGNC Symbol;Acc:HGNC:5144]		GO_INORGANIC_ION_TRANSMEMBRANE_TRANSPORT		GO_NEGATIVE_REGULATION_OF_NUCLEOBASE_CONTAINING_COMPOUND_METABOLIC_PROCESS	GO_CELLULAR_RESPONSE_TO_INORGANIC_SUBSTANCE		GO_ION_TRANSMEMBRANE_TRANSPORT				GO_RESPONSE_TO_ABIOTIC_STIMULUS	GO_ION_TRANSPORT		GO_CELLULAR_RESPONSE_TO_ABIOTIC_STIMULUS	GO_CALCIUM_ION_TRANSMEMBRANE_TRANSPORT	GO_TRANSMEMBRANE_TRANSPORT			GO_NEGATIVE_REGULATION_OF_MOLECULAR_FUNCTION	GO_DIVALENT_INORGANIC_CATION_TRANSPORT
79085	SLC25A23	solute carrier family 25 member 23 [Source:HGNC Symbol;Acc:HGNC:19375]		GO_INORGANIC_ION_TRANSMEMBRANE_TRANSPORT			GO_CELLULAR_RESPONSE_TO_INORGANIC_SUBSTANCE	GO_HOMEOSTATIC_PROCESS	GO_ION_TRANSMEMBRANE_TRANSPORT	GO_CHEMICAL_HOMEOSTASIS			GO_RESPONSE_TO_ABIOTIC_STIMULUS	GO_ION_TRANSPORT		GO_CELLULAR_RESPONSE_TO_ABIOTIC_STIMULUS	GO_CALCIUM_ION_TRANSMEMBRANE_TRANSPORT	GO_TRANSMEMBRANE_TRANSPORT				GO_DIVALENT_INORGANIC_CATION_TRANSPORT
57192	MCOLN1	mucolipin 1 [Source:HGNC Symbol;Acc:HGNC:13356]		GO_INORGANIC_ION_TRANSMEMBRANE_TRANSPORT			GO_CELLULAR_RESPONSE_TO_INORGANIC_SUBSTANCE	GO_HOMEOSTATIC_PROCESS	GO_ION_TRANSMEMBRANE_TRANSPORT	GO_CHEMICAL_HOMEOSTASIS			GO_RESPONSE_TO_ABIOTIC_STIMULUS	GO_ION_TRANSPORT		GO_CELLULAR_RESPONSE_TO_ABIOTIC_STIMULUS	GO_CALCIUM_ION_TRANSMEMBRANE_TRANSPORT	GO_TRANSMEMBRANE_TRANSPORT				GO_DIVALENT_INORGANIC_CATION_TRANSPORT
6261	RYR1	ryanodine receptor 1 [Source:HGNC Symbol;Acc:HGNC:10483]		GO_INORGANIC_ION_TRANSMEMBRANE_TRANSPORT			GO_CELLULAR_RESPONSE_TO_INORGANIC_SUBSTANCE	GO_HOMEOSTATIC_PROCESS	GO_ION_TRANSMEMBRANE_TRANSPORT	GO_CHEMICAL_HOMEOSTASIS			GO_RESPONSE_TO_ABIOTIC_STIMULUS	GO_ION_TRANSPORT			GO_CALCIUM_ION_TRANSMEMBRANE_TRANSPORT	GO_TRANSMEMBRANE_TRANSPORT	GO_MULTICELLULAR_ORGANISMAL_SIGNALING			GO_DIVALENT_INORGANIC_CATION_TRANSPORT
6327	SCN2B	sodium voltage-gated channel beta subunit 2 [Source:HGNC Symbol;Acc:HGNC:10589]		GO_INORGANIC_ION_TRANSMEMBRANE_TRANSPORT				GO_HOMEOSTATIC_PROCESS	GO_ION_TRANSMEMBRANE_TRANSPORT	GO_CHEMICAL_HOMEOSTASIS		GO_CELL_CELL_SIGNALING		GO_ION_TRANSPORT				GO_TRANSMEMBRANE_TRANSPORT	GO_MULTICELLULAR_ORGANISMAL_SIGNALING
56923	NMUR2	neuromedin U receptor 2 [Source:HGNC Symbol;Acc:HGNC:16454]		GO_INORGANIC_ION_TRANSMEMBRANE_TRANSPORT				GO_HOMEOSTATIC_PROCESS	GO_ION_TRANSMEMBRANE_TRANSPORT	GO_CHEMICAL_HOMEOSTASIS		GO_CELL_CELL_SIGNALING		GO_ION_TRANSPORT				GO_TRANSMEMBRANE_TRANSPORT				GO_DIVALENT_INORGANIC_CATION_TRANSPORT
57130	ATP13A1	ATPase 13A1 [Source:HGNC Symbol;Acc:HGNC:24215]		GO_INORGANIC_ION_TRANSMEMBRANE_TRANSPORT				GO_HOMEOSTATIC_PROCESS	GO_ION_TRANSMEMBRANE_TRANSPORT	GO_CHEMICAL_HOMEOSTASIS				GO_ION_TRANSPORT				GO_TRANSMEMBRANE_TRANSPORT
4878	NPPA	natriuretic peptide A [Source:HGNC Symbol;Acc:HGNC:7939]		GO_INORGANIC_ION_TRANSMEMBRANE_TRANSPORT					GO_ION_TRANSMEMBRANE_TRANSPORT			GO_CELL_CELL_SIGNALING	GO_RESPONSE_TO_ABIOTIC_STIMULUS	GO_ION_TRANSPORT	GO_NEGATIVE_REGULATION_OF_RESPONSE_TO_STIMULUS	GO_CELLULAR_RESPONSE_TO_ABIOTIC_STIMULUS	GO_CALCIUM_ION_TRANSMEMBRANE_TRANSPORT	GO_TRANSMEMBRANE_TRANSPORT	GO_MULTICELLULAR_ORGANISMAL_SIGNALING		GO_NEGATIVE_REGULATION_OF_MOLECULAR_FUNCTION	GO_DIVALENT_INORGANIC_CATION_TRANSPORT
93589	CACNA2D4	calcium voltage-gated channel auxiliary subunit alpha2delta 4 [Source:HGNC Symbol;Acc:HGNC:20202]		GO_INORGANIC_ION_TRANSMEMBRANE_TRANSPORT					GO_ION_TRANSMEMBRANE_TRANSPORT				GO_RESPONSE_TO_ABIOTIC_STIMULUS	GO_ION_TRANSPORT			GO_CALCIUM_ION_TRANSMEMBRANE_TRANSPORT	GO_TRANSMEMBRANE_TRANSPORT	GO_MULTICELLULAR_ORGANISMAL_SIGNALING			GO_DIVALENT_INORGANIC_CATION_TRANSPORT
8911	CACNA1I	calcium voltage-gated channel subunit alpha1 I [Source:HGNC Symbol;Acc:HGNC:1396]		GO_INORGANIC_ION_TRANSMEMBRANE_TRANSPORT					GO_ION_TRANSMEMBRANE_TRANSPORT					GO_ION_TRANSPORT			GO_CALCIUM_ION_TRANSMEMBRANE_TRANSPORT	GO_TRANSMEMBRANE_TRANSPORT	GO_MULTICELLULAR_ORGANISMAL_SIGNALING			GO_DIVALENT_INORGANIC_CATION_TRANSPORT
286097	MICU3	mitochondrial calcium uptake family member 3 [Source:HGNC Symbol;Acc:HGNC:27820]		GO_INORGANIC_ION_TRANSMEMBRANE_TRANSPORT					GO_ION_TRANSMEMBRANE_TRANSPORT					GO_ION_TRANSPORT			GO_CALCIUM_ION_TRANSMEMBRANE_TRANSPORT	GO_TRANSMEMBRANE_TRANSPORT				GO_DIVALENT_INORGANIC_CATION_TRANSPORT
54207	KCNK10	potassium two pore domain channel subfamily K member 10 [Source:HGNC Symbol;Acc:HGNC:6273]		GO_INORGANIC_ION_TRANSMEMBRANE_TRANSPORT					GO_ION_TRANSMEMBRANE_TRANSPORT					GO_ION_TRANSPORT				GO_TRANSMEMBRANE_TRANSPORT
125206	SLC5A10	solute carrier family 5 member 10 [Source:HGNC Symbol;Acc:HGNC:23155]		GO_INORGANIC_ION_TRANSMEMBRANE_TRANSPORT					GO_ION_TRANSMEMBRANE_TRANSPORT					GO_ION_TRANSPORT				GO_TRANSMEMBRANE_TRANSPORT
203859	ANO5	anoctamin 5 [Source:HGNC Symbol;Acc:HGNC:27337]		GO_INORGANIC_ION_TRANSMEMBRANE_TRANSPORT					GO_ION_TRANSMEMBRANE_TRANSPORT					GO_ION_TRANSPORT				GO_TRANSMEMBRANE_TRANSPORT
284129	SLC26A11	solute carrier family 26 member 11 [Source:HGNC Symbol;Acc:HGNC:14471]		GO_INORGANIC_ION_TRANSMEMBRANE_TRANSPORT					GO_ION_TRANSMEMBRANE_TRANSPORT					GO_ION_TRANSPORT				GO_TRANSMEMBRANE_TRANSPORT
2729	GCLC	glutamate-cysteine ligase catalytic subunit [Source:HGNC Symbol;Acc:HGNC:4311]				GO_NEGATIVE_REGULATION_OF_NUCLEOBASE_CONTAINING_COMPOUND_METABOLIC_PROCESS		GO_HOMEOSTATIC_PROCESS		GO_CHEMICAL_HOMEOSTASIS			GO_RESPONSE_TO_ABIOTIC_STIMULUS		GO_NEGATIVE_REGULATION_OF_RESPONSE_TO_STIMULUS	GO_CELLULAR_RESPONSE_TO_ABIOTIC_STIMULUS				GO_NEGATIVE_REGULATION_OF_RNA_BIOSYNTHETIC_PROCESS
8013	NR4A3	nuclear receptor subfamily 4 group A member 3 [Source:HGNC Symbol;Acc:HGNC:7982]				GO_NEGATIVE_REGULATION_OF_NUCLEOBASE_CONTAINING_COMPOUND_METABOLIC_PROCESS		GO_HOMEOSTATIC_PROCESS			GO_FATTY_ACID_METABOLIC_PROCESS				GO_NEGATIVE_REGULATION_OF_RESPONSE_TO_STIMULUS			GO_TRANSMEMBRANE_TRANSPORT		GO_NEGATIVE_REGULATION_OF_RNA_BIOSYNTHETIC_PROCESS
8370	H4C14	H4 clustered histone 14 [Source:HGNC Symbol;Acc:HGNC:4794]				GO_NEGATIVE_REGULATION_OF_NUCLEOBASE_CONTAINING_COMPOUND_METABOLIC_PROCESS		GO_HOMEOSTATIC_PROCESS												GO_NEGATIVE_REGULATION_OF_RNA_BIOSYNTHETIC_PROCESS
548593	SLX1A	SLX1 homolog A, structure-specific endonuclease subunit [Source:HGNC Symbol;Acc:HGNC:20922]				GO_NEGATIVE_REGULATION_OF_NUCLEOBASE_CONTAINING_COMPOUND_METABOLIC_PROCESS		GO_HOMEOSTATIC_PROCESS
57600	FNIP2	folliculin interacting protein 2 [Source:HGNC Symbol;Acc:HGNC:29280]				GO_NEGATIVE_REGULATION_OF_NUCLEOBASE_CONTAINING_COMPOUND_METABOLIC_PROCESS									GO_NEGATIVE_REGULATION_OF_RESPONSE_TO_STIMULUS					GO_NEGATIVE_REGULATION_OF_RNA_BIOSYNTHETIC_PROCESS	GO_NEGATIVE_REGULATION_OF_MOLECULAR_FUNCTION
4335	MNT	MAX network transcriptional repressor [Source:HGNC Symbol;Acc:HGNC:7188]				GO_NEGATIVE_REGULATION_OF_NUCLEOBASE_CONTAINING_COMPOUND_METABOLIC_PROCESS									GO_NEGATIVE_REGULATION_OF_RESPONSE_TO_STIMULUS					GO_NEGATIVE_REGULATION_OF_RNA_BIOSYNTHETIC_PROCESS
2909	ARHGAP35	Rho GTPase activating protein 35 [Source:HGNC Symbol;Acc:HGNC:4591]				GO_NEGATIVE_REGULATION_OF_NUCLEOBASE_CONTAINING_COMPOUND_METABOLIC_PROCESS									GO_NEGATIVE_REGULATION_OF_RESPONSE_TO_STIMULUS					GO_NEGATIVE_REGULATION_OF_RNA_BIOSYNTHETIC_PROCESS
221336	BEND6	BEN domain containing 6 [Source:HGNC Symbol;Acc:HGNC:20871]				GO_NEGATIVE_REGULATION_OF_NUCLEOBASE_CONTAINING_COMPOUND_METABOLIC_PROCESS									GO_NEGATIVE_REGULATION_OF_RESPONSE_TO_STIMULUS					GO_NEGATIVE_REGULATION_OF_RNA_BIOSYNTHETIC_PROCESS
84893	FBH1	F-box DNA helicase 1 [Source:HGNC Symbol;Acc:HGNC:13620]				GO_NEGATIVE_REGULATION_OF_NUCLEOBASE_CONTAINING_COMPOUND_METABOLIC_PROCESS									GO_NEGATIVE_REGULATION_OF_RESPONSE_TO_STIMULUS						GO_NEGATIVE_REGULATION_OF_MOLECULAR_FUNCTION
5079	PAX5	paired box 5 [Source:HGNC Symbol;Acc:HGNC:8619]				GO_NEGATIVE_REGULATION_OF_NUCLEOBASE_CONTAINING_COMPOUND_METABOLIC_PROCESS														GO_NEGATIVE_REGULATION_OF_RNA_BIOSYNTHETIC_PROCESS
4773	NFATC2	nuclear factor of activated T cells 2 [Source:HGNC Symbol;Acc:HGNC:7776]				GO_NEGATIVE_REGULATION_OF_NUCLEOBASE_CONTAINING_COMPOUND_METABOLIC_PROCESS														GO_NEGATIVE_REGULATION_OF_RNA_BIOSYNTHETIC_PROCESS
79776	ZFHX4	zinc finger homeobox 4 [Source:HGNC Symbol;Acc:HGNC:30939]				GO_NEGATIVE_REGULATION_OF_NUCLEOBASE_CONTAINING_COMPOUND_METABOLIC_PROCESS														GO_NEGATIVE_REGULATION_OF_RNA_BIOSYNTHETIC_PROCESS
11218	DDX20	DEAD-box helicase 20 [Source:HGNC Symbol;Acc:HGNC:2743]				GO_NEGATIVE_REGULATION_OF_NUCLEOBASE_CONTAINING_COMPOUND_METABOLIC_PROCESS														GO_NEGATIVE_REGULATION_OF_RNA_BIOSYNTHETIC_PROCESS
100125288	ZGLP1	zinc finger GATA like protein 1 [Source:HGNC Symbol;Acc:HGNC:37245]				GO_NEGATIVE_REGULATION_OF_NUCLEOBASE_CONTAINING_COMPOUND_METABOLIC_PROCESS														GO_NEGATIVE_REGULATION_OF_RNA_BIOSYNTHETIC_PROCESS
4152	MBD1	methyl-CpG binding domain protein 1 [Source:HGNC Symbol;Acc:HGNC:6916]				GO_NEGATIVE_REGULATION_OF_NUCLEOBASE_CONTAINING_COMPOUND_METABOLIC_PROCESS														GO_NEGATIVE_REGULATION_OF_RNA_BIOSYNTHETIC_PROCESS
10773	ZBTB6	zinc finger and BTB domain containing 6 [Source:HGNC Symbol;Acc:HGNC:16764]				GO_NEGATIVE_REGULATION_OF_NUCLEOBASE_CONTAINING_COMPOUND_METABOLIC_PROCESS														GO_NEGATIVE_REGULATION_OF_RNA_BIOSYNTHETIC_PROCESS
8318	CDC45	cell division cycle 45 [Source:HGNC Symbol;Acc:HGNC:1739]				GO_NEGATIVE_REGULATION_OF_NUCLEOBASE_CONTAINING_COMPOUND_METABOLIC_PROCESS														GO_NEGATIVE_REGULATION_OF_RNA_BIOSYNTHETIC_PROCESS
9066	SYT7	synaptotagmin 7 [Source:HGNC Symbol;Acc:HGNC:11514]					GO_CELLULAR_RESPONSE_TO_INORGANIC_SUBSTANCE					GO_CELL_CELL_SIGNALING		GO_ION_TRANSPORT
5599	MAPK8	mitogen-activated protein kinase 8 [Source:HGNC Symbol;Acc:HGNC:6881]					GO_CELLULAR_RESPONSE_TO_INORGANIC_SUBSTANCE						GO_RESPONSE_TO_ABIOTIC_STIMULUS			GO_CELLULAR_RESPONSE_TO_ABIOTIC_STIMULUS					GO_NEGATIVE_REGULATION_OF_MOLECULAR_FUNCTION
1147	CHUK	component of inhibitor of nuclear factor kappa B kinase complex [Source:HGNC Symbol;Acc:HGNC:1974]					GO_CELLULAR_RESPONSE_TO_INORGANIC_SUBSTANCE														GO_NEGATIVE_REGULATION_OF_MOLECULAR_FUNCTION
4314	MMP3	matrix metallopeptidase 3 [Source:HGNC Symbol;Acc:HGNC:7173]					GO_CELLULAR_RESPONSE_TO_INORGANIC_SUBSTANCE
5894	RAF1	Raf-1 proto-oncogene, serine/threonine kinase [Source:HGNC Symbol;Acc:HGNC:9829]						GO_HOMEOSTATIC_PROCESS	GO_ION_TRANSMEMBRANE_TRANSPORT	GO_CHEMICAL_HOMEOSTASIS		GO_CELL_CELL_SIGNALING	GO_RESPONSE_TO_ABIOTIC_STIMULUS	GO_ION_TRANSPORT	GO_NEGATIVE_REGULATION_OF_RESPONSE_TO_STIMULUS			GO_TRANSMEMBRANE_TRANSPORT			GO_NEGATIVE_REGULATION_OF_MOLECULAR_FUNCTION
5105	PCK1	phosphoenolpyruvate carboxykinase 1 [Source:HGNC Symbol;Acc:HGNC:8724]						GO_HOMEOSTATIC_PROCESS		GO_CHEMICAL_HOMEOSTASIS	GO_FATTY_ACID_METABOLIC_PROCESS		GO_RESPONSE_TO_ABIOTIC_STIMULUS			GO_CELLULAR_RESPONSE_TO_ABIOTIC_STIMULUS
8399	PLA2G10	phospholipase A2 group X [Source:HGNC Symbol;Acc:HGNC:9029]						GO_HOMEOSTATIC_PROCESS		GO_CHEMICAL_HOMEOSTASIS	GO_FATTY_ACID_METABOLIC_PROCESS			GO_ION_TRANSPORT							GO_NEGATIVE_REGULATION_OF_MOLECULAR_FUNCTION
51	ACOX1	acyl-CoA oxidase 1 [Source:HGNC Symbol;Acc:HGNC:119]						GO_HOMEOSTATIC_PROCESS		GO_CHEMICAL_HOMEOSTASIS	GO_FATTY_ACID_METABOLIC_PROCESS
7391	USF1	upstream transcription factor 1 [Source:HGNC Symbol;Acc:HGNC:12593]						GO_HOMEOSTATIC_PROCESS		GO_CHEMICAL_HOMEOSTASIS			GO_RESPONSE_TO_ABIOTIC_STIMULUS		GO_NEGATIVE_REGULATION_OF_RESPONSE_TO_STIMULUS
10699	CORIN	corin, serine peptidase [Source:HGNC Symbol;Acc:HGNC:19012]						GO_HOMEOSTATIC_PROCESS		GO_CHEMICAL_HOMEOSTASIS									GO_MULTICELLULAR_ORGANISMAL_SIGNALING
94107	TMEM203	transmembrane protein 203 [Source:HGNC Symbol;Acc:HGNC:28217]						GO_HOMEOSTATIC_PROCESS		GO_CHEMICAL_HOMEOSTASIS
2846	LPAR4	lysophosphatidic acid receptor 4 [Source:HGNC Symbol;Acc:HGNC:4478]						GO_HOMEOSTATIC_PROCESS		GO_CHEMICAL_HOMEOSTASIS
2359	FPR3	formyl peptide receptor 3 [Source:HGNC Symbol;Acc:HGNC:3828]						GO_HOMEOSTATIC_PROCESS		GO_CHEMICAL_HOMEOSTASIS
54734	RAB39A	RAB39A, member RAS oncogene family [Source:HGNC Symbol;Acc:HGNC:16521]						GO_HOMEOSTATIC_PROCESS		GO_CHEMICAL_HOMEOSTASIS
7287	TULP1	TUB like protein 1 [Source:HGNC Symbol;Acc:HGNC:12423]						GO_HOMEOSTATIC_PROCESS					GO_RESPONSE_TO_ABIOTIC_STIMULUS
2784	GNB3	G protein subunit beta 3 [Source:HGNC Symbol;Acc:HGNC:4400]						GO_HOMEOSTATIC_PROCESS
284266	SIGLEC15	sialic acid binding Ig like lectin 15 [Source:HGNC Symbol;Acc:HGNC:27596]						GO_HOMEOSTATIC_PROCESS
9937	DCLRE1A	DNA cross-link repair 1A [Source:HGNC Symbol;Acc:HGNC:17660]						GO_HOMEOSTATIC_PROCESS
80131	LRRC8E	leucine rich repeat containing 8 VRAC subunit E [Source:HGNC Symbol;Acc:HGNC:26272]							GO_ION_TRANSMEMBRANE_TRANSPORT				GO_RESPONSE_TO_ABIOTIC_STIMULUS	GO_ION_TRANSPORT		GO_CELLULAR_RESPONSE_TO_ABIOTIC_STIMULUS		GO_TRANSMEMBRANE_TRANSPORT
10999	SLC27A4	solute carrier family 27 member 4 [Source:HGNC Symbol;Acc:HGNC:10998]									GO_FATTY_ACID_METABOLIC_PROCESS			GO_ION_TRANSPORT
50487	PLA2G3	phospholipase A2 group III [Source:HGNC Symbol;Acc:HGNC:17934]									GO_FATTY_ACID_METABOLIC_PROCESS			GO_ION_TRANSPORT
29785	CYP2S1	cytochrome P450 family 2 subfamily S member 1 [Source:HGNC Symbol;Acc:HGNC:15654]									GO_FATTY_ACID_METABOLIC_PROCESS
113612	CYP2U1	cytochrome P450 family 2 subfamily U member 1 [Source:HGNC Symbol;Acc:HGNC:20582]									GO_FATTY_ACID_METABOLIC_PROCESS
57834	CYP4F11	cytochrome P450 family 4 subfamily F member 11 [Source:HGNC Symbol;Acc:HGNC:13265]									GO_FATTY_ACID_METABOLIC_PROCESS
2639	GCDH	glutaryl-CoA dehydrogenase [Source:HGNC Symbol;Acc:HGNC:4189]									GO_FATTY_ACID_METABOLIC_PROCESS
2252	FGF7	fibroblast growth factor 7 [Source:HGNC Symbol;Acc:HGNC:3685]										GO_CELL_CELL_SIGNALING
1945	EFNA4	ephrin A4 [Source:HGNC Symbol;Acc:HGNC:3224]										GO_CELL_CELL_SIGNALING
2914	GRM4	glutamate metabotropic receptor 4 [Source:HGNC Symbol;Acc:HGNC:4596]										GO_CELL_CELL_SIGNALING
55872	PBK	PDZ binding kinase [Source:HGNC Symbol;Acc:HGNC:18282]											GO_RESPONSE_TO_ABIOTIC_STIMULUS		GO_NEGATIVE_REGULATION_OF_RESPONSE_TO_STIMULUS	GO_CELLULAR_RESPONSE_TO_ABIOTIC_STIMULUS
79823	CAMKMT	calmodulin-lysine N-methyltransferase [Source:HGNC Symbol;Acc:HGNC:26276]											GO_RESPONSE_TO_ABIOTIC_STIMULUS			GO_CELLULAR_RESPONSE_TO_ABIOTIC_STIMULUS
26090	ABHD12	abhydrolase domain containing 12 [Source:HGNC Symbol;Acc:HGNC:15868]											GO_RESPONSE_TO_ABIOTIC_STIMULUS
8438	RAD54L	RAD54 like [Source:HGNC Symbol;Acc:HGNC:9826]											GO_RESPONSE_TO_ABIOTIC_STIMULUS
387837	CLEC12B	C-type lectin domain family 12 member B [Source:HGNC Symbol;Acc:HGNC:31966]													GO_NEGATIVE_REGULATION_OF_RESPONSE_TO_STIMULUS						GO_NEGATIVE_REGULATION_OF_MOLECULAR_FUNCTION
55432	YOD1	YOD1 deubiquitinase [Source:HGNC Symbol;Acc:HGNC:25035]													GO_NEGATIVE_REGULATION_OF_RESPONSE_TO_STIMULUS
79094	CHAC1	ChaC glutathione specific gamma-glutamylcyclotransferase 1 [Source:HGNC Symbol;Acc:HGNC:28680]													GO_NEGATIVE_REGULATION_OF_RESPONSE_TO_STIMULUS
7737	RNF113A	ring finger protein 113A [Source:HGNC Symbol;Acc:HGNC:12974]													GO_NEGATIVE_REGULATION_OF_RESPONSE_TO_STIMULUS
54829	ASPN	asporin [Source:HGNC Symbol;Acc:HGNC:14872]													GO_NEGATIVE_REGULATION_OF_RESPONSE_TO_STIMULUS
55966	AJAP1	adherens junctions associated protein 1 [Source:HGNC Symbol;Acc:HGNC:30801]													GO_NEGATIVE_REGULATION_OF_RESPONSE_TO_STIMULUS
5189	PEX1	peroxisomal biogenesis factor 1 [Source:HGNC Symbol;Acc:HGNC:8850]																GO_TRANSMEMBRANE_TRANSPORT
116843	SLC18B1	solute carrier family 18 member B1 [Source:HGNC Symbol;Acc:HGNC:21573]																GO_TRANSMEMBRANE_TRANSPORT
149461	CLDN19	claudin 19 [Source:HGNC Symbol;Acc:HGNC:2040]																	GO_MULTICELLULAR_ORGANISMAL_SIGNALING
10498	CARM1	coactivator associated arginine methyltransferase 1 [Source:HGNC Symbol;Acc:HGNC:23393]																			GO_NEGATIVE_REGULATION_OF_MOLECULAR_FUNCTION
56155	TEX14	testis expressed 14, intercellular bridge forming factor [Source:HGNC Symbol;Acc:HGNC:11737]																			GO_NEGATIVE_REGULATION_OF_MOLECULAR_FUNCTION
7016	TESK1	testis associated actin remodelling kinase 1 [Source:HGNC Symbol;Acc:HGNC:11731]																			GO_NEGATIVE_REGULATION_OF_MOLECULAR_FUNCTION
1400	CRMP1	collapsin response mediator protein 1 [Source:HGNC Symbol;Acc:HGNC:2365]																			GO_NEGATIVE_REGULATION_OF_MOLECULAR_FUNCTION
9858	PPP1R26	protein phosphatase 1 regulatory subunit 26 [Source:HGNC Symbol;Acc:HGNC:29089]																			GO_NEGATIVE_REGULATION_OF_MOLECULAR_FUNCTION
4298	MLLT1	MLLT1 super elongation complex subunit [Source:HGNC Symbol;Acc:HGNC:7134]																			GO_NEGATIVE_REGULATION_OF_MOLECULAR_FUNCTION
54776	PPP1R12C	protein phosphatase 1 regulatory subunit 12C [Source:HGNC Symbol;Acc:HGNC:14947]																			GO_NEGATIVE_REGULATION_OF_MOLECULAR_FUNCTION
89884	LHX4	LIM homeobox 4 [Source:HGNC Symbol;Acc:HGNC:21734]
80854	SETD7	SET domain containing 7, histone lysine methyltransferase [Source:HGNC Symbol;Acc:HGNC:30412]
166793	ZBTB49	zinc finger and BTB domain containing 49 [Source:HGNC Symbol;Acc:HGNC:19883]
1628	DBP	D-box binding PAR bZIP transcription factor [Source:HGNC Symbol;Acc:HGNC:2697]
84250	SLF1	SMC5-SMC6 complex localization factor 1 [Source:HGNC Symbol;Acc:HGNC:25408]
151056	PLB1	phospholipase B1 [Source:HGNC Symbol;Acc:HGNC:30041]
253430	IPMK	inositol polyphosphate multikinase [Source:HGNC Symbol;Acc:HGNC:20739]
3339	HSPG2	heparan sulfate proteoglycan 2 [Source:HGNC Symbol;Acc:HGNC:5273]
56052	ALG1	ALG1 chitobiosyldiphosphodolichol beta-mannosyltransferase [Source:HGNC Symbol;Acc:HGNC:18294]
8528	DDO	D-aspartate oxidase [Source:HGNC Symbol;Acc:HGNC:2727]
283847	TERB1	telomere repeat binding bouquet formation protein 1 [Source:HGNC Symbol;Acc:HGNC:26675]
23139	MAST2	microtubule associated serine/threonine kinase 2 [Source:HGNC Symbol;Acc:HGNC:19035]
10426	TUBGCP3	tubulin gamma complex associated protein 3 [Source:HGNC Symbol;Acc:HGNC:18598]
55070	DET1	DET1 partner of COP1 E3 ubiquitin ligase [Source:HGNC Symbol;Acc:HGNC:25477]
29965	CDIP1	cell death inducing p53 target 1 [Source:HGNC Symbol;Acc:HGNC:13234]
89781	HPS4	HPS4 biogenesis of lysosomal organelles complex 3 subunit 2 [Source:HGNC Symbol;Acc:HGNC:15844]
255967	PAN3	poly(A) specific ribonuclease subunit PAN3 [Source:HGNC Symbol;Acc:HGNC:29991]
79735	TBC1D17	TBC1 domain family member 17 [Source:HGNC Symbol;Acc:HGNC:25699]
101060321	TBC1D3G	TBC1 domain family member 3G [Source:HGNC Symbol;Acc:HGNC:29860]
23158	TBC1D9	TBC1 domain family member 9 [Source:HGNC Symbol;Acc:HGNC:21710]
55633	TBC1D22B	TBC1 domain family member 22B [Source:HGNC Symbol;Acc:HGNC:21602]
729877	TBC1D3H	TBC1 domain family member 3H [Source:HGNC Symbol;Acc:HGNC:30708]
284697	BTBD8	BTB domain containing 8 [Source:HGNC Symbol;Acc:HGNC:21019]
9670	IPO13	importin 13 [Source:HGNC Symbol;Acc:HGNC:16853]
89853	MVB12B	multivesicular body subunit 12B [Source:HGNC Symbol;Acc:HGNC:23368]
116840	CNTROB	centrobin, centriole duplication and spindle assembly protein [Source:HGNC Symbol;Acc:HGNC:29616]
8556	CDC14A	cell division cycle 14A [Source:HGNC Symbol;Acc:HGNC:1718]
57549	IGSF9	immunoglobulin superfamily member 9 [Source:HGNC Symbol;Acc:HGNC:18132]
51735	RAPGEF6	Rap guanine nucleotide exchange factor 6 [Source:HGNC Symbol;Acc:HGNC:20655]
83478	ARHGAP24	Rho GTPase activating protein 24 [Source:HGNC Symbol;Acc:HGNC:25361]
152110	NEK10	NIMA related kinase 10 [Source:HGNC Symbol;Acc:HGNC:18592]
55559	HAUS7	HAUS augmin like complex subunit 7 [Source:HGNC Symbol;Acc:HGNC:32979]
10045	SH2D3A	SH2 domain containing 3A [Source:HGNC Symbol;Acc:HGNC:16885]
26269	FBXO8	F-box protein 8 [Source:HGNC Symbol;Acc:HGNC:13587]
23550	PSD4	pleckstrin and Sec7 domain containing 4 [Source:HGNC Symbol;Acc:HGNC:19096]
2731	GLDC	glycine decarboxylase [Source:HGNC Symbol;Acc:HGNC:4313]
7264	TSTA3	tissue specific transplantation antigen P35B [Source:HGNC Symbol;Acc:HGNC:12390]
55229	PANK4	pantothenate kinase 4 (inactive) [Source:HGNC Symbol;Acc:HGNC:19366]
129563	DIS3L2	DIS3 like 3'-5' exoribonuclease 2 [Source:HGNC Symbol;Acc:HGNC:28648]
116447	TOP1MT	DNA topoisomerase I mitochondrial [Source:HGNC Symbol;Acc:HGNC:29787]
10336	PCGF3	polycomb group ring finger 3 [Source:HGNC Symbol;Acc:HGNC:10066]
143244	EIF5AL1	eukaryotic translation initiation factor 5A like 1 [Source:HGNC Symbol;Acc:HGNC:17419]
60509	AGBL5	ATP/GTP binding protein like 5 [Source:HGNC Symbol;Acc:HGNC:26147]
92715	DPH7	diphthamide biosynthesis 7 [Source:HGNC Symbol;Acc:HGNC:25199]
51303	FKBP11	FKBP prolyl isomerase 11 [Source:HGNC Symbol;Acc:HGNC:18624]
80176	SPSB1	splA/ryanodine receptor domain and SOCS box containing 1 [Source:HGNC Symbol;Acc:HGNC:30628]
23387	SIK3	SIK family kinase 3 [Source:HGNC Symbol;Acc:HGNC:29165]
4741	NEFM	neurofilament medium [Source:HGNC Symbol;Acc:HGNC:7734]
56915	EXOSC5	exosome component 5 [Source:HGNC Symbol;Acc:HGNC:24662]
26173	INTS1	integrator complex subunit 1 [Source:HGNC Symbol;Acc:HGNC:24555]
92105	INTS4	integrator complex subunit 4 [Source:HGNC Symbol;Acc:HGNC:25048]
8602	NOP14	NOP14 nucleolar protein [Source:HGNC Symbol;Acc:HGNC:16821]
114785	MBD6	methyl-CpG binding domain protein 6 [Source:HGNC Symbol;Acc:HGNC:20445]
170691	ADAMTS17	ADAM metallopeptidase with thrombospondin type 1 motif 17 [Source:HGNC Symbol;Acc:HGNC:17109]
79634	SCRN3	secernin 3 [Source:HGNC Symbol;Acc:HGNC:30382]
54676	GTPBP2	GTP binding protein 2 [Source:HGNC Symbol;Acc:HGNC:4670]
497661	C18orf32	chromosome 18 open reading frame 32 [Source:HGNC Symbol;Acc:HGNC:31690]
92799	SHKBP1	SH3KBP1 binding protein 1 [Source:HGNC Symbol;Acc:HGNC:19214]
126014	OSCAR	osteoclast associated Ig-like receptor [Source:HGNC Symbol;Acc:HGNC:29960]
27180	SIGLEC9	sialic acid binding Ig like lectin 9 [Source:HGNC Symbol;Acc:HGNC:10878]
56980	PRDM10	PR/SET domain 10 [Source:HGNC Symbol;Acc:HGNC:13995]
79730	NSUN7	NOP2/Sun RNA methyltransferase family member 7 [Source:HGNC Symbol;Acc:HGNC:25857]
55068	ENOX1	ecto-NOX disulfide-thiol exchanger 1 [Source:HGNC Symbol;Acc:HGNC:25474]
1768	DNAH6	dynein axonemal heavy chain 6 [Source:HGNC Symbol;Acc:HGNC:2951]
54968	TMEM70	transmembrane protein 70 [Source:HGNC Symbol;Acc:HGNC:26050]
25766	PRPF40B	pre-mRNA processing factor 40 homolog B [Source:HGNC Symbol;Acc:HGNC:25031]
319101	KRT73	keratin 73 [Source:HGNC Symbol;Acc:HGNC:28928]
56138	PCDHA11	protocadherin alpha 11 [Source:HGNC Symbol;Acc:HGNC:8665]
25890	ABI3BP	ABI family member 3 binding protein [Source:HGNC Symbol;Acc:HGNC:17265]
129684	CNTNAP5	contactin associated protein like 5 [Source:HGNC Symbol;Acc:HGNC:18748]
79754	ASB13	ankyrin repeat and SOCS box containing 13 [Source:HGNC Symbol;Acc:HGNC:19765]
27239	GPR162	G protein-coupled receptor 162 [Source:HGNC Symbol;Acc:HGNC:16693]
100287177	EML2-AS1	EML2 antisense RNA 1 [Source:HGNC Symbol;Acc:HGNC:48331]
100532732	MSH5-SAPCD1	MSH5-SAPCD1 readthrough (NMD candidate) [Source:HGNC Symbol;Acc:HGNC:41994]
124989	EFCAB13	EF-hand calcium binding domain 13 [Source:HGNC Symbol;Acc:HGNC:26864]
127707	KLHDC7A	kelch domain containing 7A [Source:HGNC Symbol;Acc:HGNC:26791]
130888	FBXO36	F-box protein 36 [Source:HGNC Symbol;Acc:HGNC:27020]
146227	BEAN1	brain expressed associated with NEDD4 1 [Source:HGNC Symbol;Acc:HGNC:24160]
158228	FAM201A	family with sequence similarity 201 member A [Source:HGNC Symbol;Acc:HGNC:27239]
202134	FAM153B	family with sequence similarity 153 member B [Source:HGNC Symbol;Acc:HGNC:27323]
203286	ANKS6	ankyrin repeat and sterile alpha motif domain containing 6 [Source:HGNC Symbol;Acc:HGNC:26724]
222255	ATXN7L1	ataxin 7 like 1 [Source:HGNC Symbol;Acc:HGNC:22210]
22990	PCNX1	pecanex 1 [Source:HGNC Symbol;Acc:HGNC:19740]
254251	LCORL	ligand dependent nuclear receptor corepressor like [Source:HGNC Symbol;Acc:HGNC:30776]
255104	TMCO4	transmembrane and coiled-coil domains 4 [Source:HGNC Symbol;Acc:HGNC:27393]
283373	ANKRD52	ankyrin repeat domain 52 [Source:HGNC Symbol;Acc:HGNC:26614]
285596	FAM153A	family with sequence similarity 153 member A [Source:HGNC Symbol;Acc:HGNC:29940]
342538	NACA2	nascent polypeptide associated complex subunit alpha 2 [Source:HGNC Symbol;Acc:HGNC:23290]
4034	LRCH4	leucine rich repeats and calponin homology domain containing 4 [Source:HGNC Symbol;Acc:HGNC:6691]
441272	SPDYE3	speedy/RINGO cell cycle regulator family member E3 [Source:HGNC Symbol;Acc:HGNC:35462]
51239	ANKRD39	ankyrin repeat domain 39 [Source:HGNC Symbol;Acc:HGNC:28640]
541565	C8orf58	chromosome 8 open reading frame 58 [Source:HGNC Symbol;Acc:HGNC:32233]
55020	TTC38	tetratricopeptide repeat domain 38 [Source:HGNC Symbol;Acc:HGNC:26082]
57536	KIAA1328	KIAA1328 [Source:HGNC Symbol;Acc:HGNC:29248]
643853	TMPPE	transmembrane protein with metallophosphoesterase domain [Source:HGNC Symbol;Acc:HGNC:33865]
64417	TMEM267	transmembrane protein 267 [Source:HGNC Symbol;Acc:HGNC:26139]
65983	GRAMD2B	GRAM domain containing 2B [Source:HGNC Symbol;Acc:HGNC:24911]
7571	ZNF23	zinc finger protein 23 [Source:HGNC Symbol;Acc:HGNC:13023]
7773	ZNF230	zinc finger protein 230 [Source:HGNC Symbol;Acc:HGNC:13024]
79684	MSANTD2	Myb/SANT DNA binding domain containing 2 [Source:HGNC Symbol;Acc:HGNC:26266]
79762	C1orf115	chromosome 1 open reading frame 115 [Source:HGNC Symbol;Acc:HGNC:25873]
84281	C2orf88	chromosome 2 open reading frame 88 [Source:HGNC Symbol;Acc:HGNC:28191]
84645	C22orf23	chromosome 22 open reading frame 23 [Source:HGNC Symbol;Acc:HGNC:18589]

## Sheet: betterDetection-EQ_EC
Overlap Results
Collection(s):	BP
# overlaps shown:	20
# genesets in collections:	7530
# genes in comparison (n):	200
# genes in universe (N):	38404
Gene Set Name	# Genes in Gene Set (K)	Description	# Genes in Overlap (k)	k/K	p-value	FDR q-value
GO_ANIMAL_ORGAN_MORPHOGENESIS	1071	Morphogenesis of an animal organ. An organ is defined as a tissue or set of tissues that work together to perform a specific function or functions. Morphogenesis is the process in which anatomical structures are generated and organized. Organs are commonly observed as visibly distinct structures, but may also exist as loosely associated clusters of cells that work together to perform a specific f…	37	0.0345	6.13e-20	4.62e-16
GO_RESPONSE_TO_ENDOGENOUS_STIMULUS	1721	Any process that results in a change in state or activity of a cell or an organism (in terms of movement, secretion, enzyme production, gene expression, etc.) as a result of a stimulus arising within the organism. [GOC:sm]	40	0.0232	1.39e-15	5.24e-12
GO_RESPONSE_TO_GROWTH_FACTOR	732	Any process that results in a change in state or activity of a cell or an organism (in terms of movement, secretion, enzyme production, gene expression, etc.) as a result of a growth factor stimulus. [GOC:BHF, GOC:mah]	26	0.0355	1.68e-14	4.21e-11
GO_POSITIVE_REGULATION_OF_MULTICELLULAR_ORGANISMAL_PROCESS	1825	Any process that activates or increases the frequency, rate or extent of an organismal process, any of the processes pertinent to the function of an organism above the cellular level; includes the integrated processes of tissues and organs. [GOC:ai]	39	0.0214	4.91e-14	9.24e-11
GO_REPRODUCTION	1457	The production of new individuals that contain some portion of genetic material inherited from one or more parent organisms. [GOC:go_curators, GOC:isa_complete, GOC:jl, ISBN:0198506732]	34	0.0233	2.27e-13	3.42e-10
GO_SKELETAL_SYSTEM_DEVELOPMENT	526	The process whose specific outcome is the progression of the skeleton over time, from its formation to the mature structure. The skeleton is the bony framework of the body in vertebrates (endoskeleton) or the hard outer envelope of insects (exoskeleton or dermoskeleton). [GOC:dph, GOC:jid, GOC:tb, http://www.stedmans.com/]	21	0.0399	7.15e-13	7.18e-10
GO_CIRCULATORY_SYSTEM_DEVELOPMENT	1175	The process whose specific outcome is the progression of the circulatory system over time, from its formation to the mature structure. The circulatory system is the organ system that passes nutrients (such as amino acids and electrolytes), gases, hormones, blood cells, etc. to and from cells in the body to help fight diseases and help stabilize body temperature and pH to maintain homeostasis. [GO…	30	0.0255	7.3e-13	7.18e-10
GO_ANATOMICAL_STRUCTURE_FORMATION_INVOLVED_IN_MORPHOGENESIS	1177	The developmental process pertaining to the initial formation of an anatomical structure from unspecified parts. This process begins with the specific processes that contribute to the appearance of the discrete structure and ends when the structural rudiment is recognizable. An anatomical structure is any biological entity that occupies space and is distinguished from its surroundings. Anatomical…	30	0.0255	7.62e-13	7.18e-10
GO_CELLULAR_RESPONSE_TO_ENDOGENOUS_STIMULUS	1454	Any process that results in a change in state or activity of a cell (in terms of movement, secretion, enzyme production, gene expression, etc.) as a result of a stimulus arising within the organism. [GOC:mah]	33	0.0227	1.14e-12	9.52e-10
GO_REPRODUCTIVE_SYSTEM_DEVELOPMENT	439	The progression of the reproductive system over time from its formation to the mature structure. The reproductive system consists of the organs that function in reproduction. [GOC:dph]	19	0.0433	2.31e-12	1.74e-09
GO_POSITIVE_REGULATION_OF_DEVELOPMENTAL_PROCESS	1428	Any process that activates or increases the rate or extent of development, the biological process whose specific outcome is the progression of an organism over time from an initial condition (e.g. a zygote, or a young adult) to a later condition (e.g. a multicellular animal or an aged adult). [GOC:ai]	32	0.0224	3.64e-12	2.49e-09
GO_NEUROGENESIS	1625	Generation of cells within the nervous system. [GO_REF:0000021, GOC:cls, GOC:curators, GOC:dgh, GOC:dph, GOC:jid, GOC:mtg_15jun06]	34	0.0209	4.65e-12	2.92e-09
GO_TUBE_DEVELOPMENT	1122	The process whose specific outcome is the progression of a tube over time, from its initial formation to a mature structure. Epithelial and endothelial tubes transport gases, liquids and cells from one site to another and form the basic structure of many organs and tissues including lung and trachea, kidney, the mammary gland, the vascular system and the gastrointestinal and urinary-genital tract…	28	0.025	7.85e-12	4.52e-09
GO_EPITHELIUM_DEVELOPMENT	1296	The process whose specific outcome is the progression of an epithelium over time, from its formation to the mature structure. An epithelium is a tissue that covers the internal or external surfaces of an anatomical structure. [GOC:dph, GOC:mtg_lung]	30	0.0231	8.4e-12	4.52e-09
GO_DEVELOPMENTAL_PROCESS_INVOLVED_IN_REPRODUCTION	974	A developmental process in which a progressive change in the state of some part of an organism specifically contributes to its ability to form offspring. [GOC:dph, GOC:isa_complete]	26	0.0267	1.08e-11	5.41e-09
GO_POSITIVE_REGULATION_OF_NUCLEOBASE_CONTAINING_COMPOUND_METABOLIC_PROCESS	1870	Any cellular process that activates or increases the frequency, rate or extent of the chemical reactions and pathways involving nucleobases, nucleosides, nucleotides and nucleic acids. [GOC:go_curators]	35	0.0187	4.69e-11	2.21e-08
GO_REGULATION_OF_CELL_DIFFERENTIATION	1881	Any process that modulates the frequency, rate or extent of cell differentiation, the process in which relatively unspecialized cells acquire specialized structural and functional features. [GOC:go_curators]	35	0.0186	5.49e-11	2.43e-08
GO_MUSCLE_STRUCTURE_DEVELOPMENT	673	The progression of a muscle structure over time, from its formation to its mature state. Muscle structures are contractile cells, tissues or organs that are found in multicellular organisms. [GOC:dph]	21	0.0312	7.13e-11	2.98e-08
GO_POSITIVE_REGULATION_OF_CELL_POPULATION_PROLIFERATION	960	Any process that activates or increases the rate or extent of cell proliferation. [GOC:go_curators]	24	0.025	2.67e-10	1.06e-07
GO_REGULATION_OF_CELL_POPULATION_PROLIFERATION	1716	Any process that modulates the frequency, rate or extent of cell proliferation. [GOC:jl]	32	0.0186	3.9e-10	1.47e-07
Gene/Gene Set Overlap Matrix
Entrez Gene Id	Gene Symbol	Gene Description	GO_ANIMAL_ORGAN_MORPHOGENESIS	GO_RESPONSE_TO_ENDOGENOUS_STIMULUS	GO_RESPONSE_TO_GROWTH_FACTOR	GO_POSITIVE_REGULATION_OF_MULTICELLULAR_ORGANISMAL_PROCESS	GO_REPRODUCTION	GO_SKELETAL_SYSTEM_DEVELOPMENT	GO_CIRCULATORY_SYSTEM_DEVELOPMENT	GO_ANATOMICAL_STRUCTURE_FORMATION_INVOLVED_IN_MORPHOGENESIS	GO_CELLULAR_RESPONSE_TO_ENDOGENOUS_STIMULUS	GO_REPRODUCTIVE_SYSTEM_DEVELOPMENT	GO_POSITIVE_REGULATION_OF_DEVELOPMENTAL_PROCESS	GO_NEUROGENESIS	GO_TUBE_DEVELOPMENT	GO_EPITHELIUM_DEVELOPMENT	GO_DEVELOPMENTAL_PROCESS_INVOLVED_IN_REPRODUCTION	GO_POSITIVE_REGULATION_OF_NUCLEOBASE_CONTAINING_COMPOUND_METABOLIC_PROCESS	GO_REGULATION_OF_CELL_DIFFERENTIATION	GO_MUSCLE_STRUCTURE_DEVELOPMENT	GO_POSITIVE_REGULATION_OF_CELL_POPULATION_PROLIFERATION	GO_REGULATION_OF_CELL_POPULATION_PROLIFERATION
6662	SOX9	SRY-box transcription factor 9 [Source:HGNC Symbol;Acc:HGNC:11204]	GO_ANIMAL_ORGAN_MORPHOGENESIS	GO_RESPONSE_TO_ENDOGENOUS_STIMULUS	GO_RESPONSE_TO_GROWTH_FACTOR	GO_POSITIVE_REGULATION_OF_MULTICELLULAR_ORGANISMAL_PROCESS	GO_REPRODUCTION	GO_SKELETAL_SYSTEM_DEVELOPMENT	GO_CIRCULATORY_SYSTEM_DEVELOPMENT	GO_ANATOMICAL_STRUCTURE_FORMATION_INVOLVED_IN_MORPHOGENESIS	GO_CELLULAR_RESPONSE_TO_ENDOGENOUS_STIMULUS	GO_REPRODUCTIVE_SYSTEM_DEVELOPMENT	GO_POSITIVE_REGULATION_OF_DEVELOPMENTAL_PROCESS	GO_NEUROGENESIS	GO_TUBE_DEVELOPMENT	GO_EPITHELIUM_DEVELOPMENT	GO_DEVELOPMENTAL_PROCESS_INVOLVED_IN_REPRODUCTION	GO_POSITIVE_REGULATION_OF_NUCLEOBASE_CONTAINING_COMPOUND_METABOLIC_PROCESS	GO_REGULATION_OF_CELL_DIFFERENTIATION	GO_MUSCLE_STRUCTURE_DEVELOPMENT	GO_POSITIVE_REGULATION_OF_CELL_POPULATION_PROLIFERATION	GO_REGULATION_OF_CELL_POPULATION_PROLIFERATION
9241	NOG	noggin [Source:HGNC Symbol;Acc:HGNC:7866]	GO_ANIMAL_ORGAN_MORPHOGENESIS	GO_RESPONSE_TO_ENDOGENOUS_STIMULUS	GO_RESPONSE_TO_GROWTH_FACTOR	GO_POSITIVE_REGULATION_OF_MULTICELLULAR_ORGANISMAL_PROCESS	GO_REPRODUCTION	GO_SKELETAL_SYSTEM_DEVELOPMENT	GO_CIRCULATORY_SYSTEM_DEVELOPMENT	GO_ANATOMICAL_STRUCTURE_FORMATION_INVOLVED_IN_MORPHOGENESIS	GO_CELLULAR_RESPONSE_TO_ENDOGENOUS_STIMULUS	GO_REPRODUCTIVE_SYSTEM_DEVELOPMENT	GO_POSITIVE_REGULATION_OF_DEVELOPMENTAL_PROCESS	GO_NEUROGENESIS	GO_TUBE_DEVELOPMENT	GO_EPITHELIUM_DEVELOPMENT	GO_DEVELOPMENTAL_PROCESS_INVOLVED_IN_REPRODUCTION	GO_POSITIVE_REGULATION_OF_NUCLEOBASE_CONTAINING_COMPOUND_METABOLIC_PROCESS	GO_REGULATION_OF_CELL_DIFFERENTIATION	GO_MUSCLE_STRUCTURE_DEVELOPMENT	GO_POSITIVE_REGULATION_OF_CELL_POPULATION_PROLIFERATION	GO_REGULATION_OF_CELL_POPULATION_PROLIFERATION
3491	CCN1	cellular communication network factor 1 [Source:HGNC Symbol;Acc:HGNC:2654]	GO_ANIMAL_ORGAN_MORPHOGENESIS	GO_RESPONSE_TO_ENDOGENOUS_STIMULUS	GO_RESPONSE_TO_GROWTH_FACTOR	GO_POSITIVE_REGULATION_OF_MULTICELLULAR_ORGANISMAL_PROCESS	GO_REPRODUCTION	GO_SKELETAL_SYSTEM_DEVELOPMENT	GO_CIRCULATORY_SYSTEM_DEVELOPMENT	GO_ANATOMICAL_STRUCTURE_FORMATION_INVOLVED_IN_MORPHOGENESIS	GO_CELLULAR_RESPONSE_TO_ENDOGENOUS_STIMULUS	GO_REPRODUCTIVE_SYSTEM_DEVELOPMENT	GO_POSITIVE_REGULATION_OF_DEVELOPMENTAL_PROCESS		GO_TUBE_DEVELOPMENT	GO_EPITHELIUM_DEVELOPMENT	GO_DEVELOPMENTAL_PROCESS_INVOLVED_IN_REPRODUCTION	GO_POSITIVE_REGULATION_OF_NUCLEOBASE_CONTAINING_COMPOUND_METABOLIC_PROCESS	GO_REGULATION_OF_CELL_DIFFERENTIATION		GO_POSITIVE_REGULATION_OF_CELL_POPULATION_PROLIFERATION	GO_REGULATION_OF_CELL_POPULATION_PROLIFERATION
658	BMPR1B	bone morphogenetic protein receptor type 1B [Source:HGNC Symbol;Acc:HGNC:1077]	GO_ANIMAL_ORGAN_MORPHOGENESIS	GO_RESPONSE_TO_ENDOGENOUS_STIMULUS	GO_RESPONSE_TO_GROWTH_FACTOR	GO_POSITIVE_REGULATION_OF_MULTICELLULAR_ORGANISMAL_PROCESS	GO_REPRODUCTION	GO_SKELETAL_SYSTEM_DEVELOPMENT			GO_CELLULAR_RESPONSE_TO_ENDOGENOUS_STIMULUS	GO_REPRODUCTIVE_SYSTEM_DEVELOPMENT	GO_POSITIVE_REGULATION_OF_DEVELOPMENTAL_PROCESS	GO_NEUROGENESIS			GO_DEVELOPMENTAL_PROCESS_INVOLVED_IN_REPRODUCTION	GO_POSITIVE_REGULATION_OF_NUCLEOBASE_CONTAINING_COMPOUND_METABOLIC_PROCESS	GO_REGULATION_OF_CELL_DIFFERENTIATION			GO_REGULATION_OF_CELL_POPULATION_PROLIFERATION
10468	FST	follistatin [Source:HGNC Symbol;Acc:HGNC:3971]	GO_ANIMAL_ORGAN_MORPHOGENESIS	GO_RESPONSE_TO_ENDOGENOUS_STIMULUS	GO_RESPONSE_TO_GROWTH_FACTOR	GO_POSITIVE_REGULATION_OF_MULTICELLULAR_ORGANISMAL_PROCESS	GO_REPRODUCTION	GO_SKELETAL_SYSTEM_DEVELOPMENT			GO_CELLULAR_RESPONSE_TO_ENDOGENOUS_STIMULUS	GO_REPRODUCTIVE_SYSTEM_DEVELOPMENT	GO_POSITIVE_REGULATION_OF_DEVELOPMENTAL_PROCESS			GO_EPITHELIUM_DEVELOPMENT	GO_DEVELOPMENTAL_PROCESS_INVOLVED_IN_REPRODUCTION		GO_REGULATION_OF_CELL_DIFFERENTIATION
4036	LRP2	LDL receptor related protein 2 [Source:HGNC Symbol;Acc:HGNC:6694]	GO_ANIMAL_ORGAN_MORPHOGENESIS	GO_RESPONSE_TO_ENDOGENOUS_STIMULUS	GO_RESPONSE_TO_GROWTH_FACTOR	GO_POSITIVE_REGULATION_OF_MULTICELLULAR_ORGANISMAL_PROCESS	GO_REPRODUCTION		GO_CIRCULATORY_SYSTEM_DEVELOPMENT	GO_ANATOMICAL_STRUCTURE_FORMATION_INVOLVED_IN_MORPHOGENESIS	GO_CELLULAR_RESPONSE_TO_ENDOGENOUS_STIMULUS	GO_REPRODUCTIVE_SYSTEM_DEVELOPMENT	GO_POSITIVE_REGULATION_OF_DEVELOPMENTAL_PROCESS	GO_NEUROGENESIS	GO_TUBE_DEVELOPMENT	GO_EPITHELIUM_DEVELOPMENT	GO_DEVELOPMENTAL_PROCESS_INVOLVED_IN_REPRODUCTION		GO_REGULATION_OF_CELL_DIFFERENTIATION	GO_MUSCLE_STRUCTURE_DEVELOPMENT	GO_POSITIVE_REGULATION_OF_CELL_POPULATION_PROLIFERATION	GO_REGULATION_OF_CELL_POPULATION_PROLIFERATION
5764	PTN	pleiotrophin [Source:HGNC Symbol;Acc:HGNC:9630]	GO_ANIMAL_ORGAN_MORPHOGENESIS	GO_RESPONSE_TO_ENDOGENOUS_STIMULUS	GO_RESPONSE_TO_GROWTH_FACTOR	GO_POSITIVE_REGULATION_OF_MULTICELLULAR_ORGANISMAL_PROCESS	GO_REPRODUCTION		GO_CIRCULATORY_SYSTEM_DEVELOPMENT	GO_ANATOMICAL_STRUCTURE_FORMATION_INVOLVED_IN_MORPHOGENESIS	GO_CELLULAR_RESPONSE_TO_ENDOGENOUS_STIMULUS	GO_REPRODUCTIVE_SYSTEM_DEVELOPMENT	GO_POSITIVE_REGULATION_OF_DEVELOPMENTAL_PROCESS	GO_NEUROGENESIS	GO_TUBE_DEVELOPMENT	GO_EPITHELIUM_DEVELOPMENT	GO_DEVELOPMENTAL_PROCESS_INVOLVED_IN_REPRODUCTION		GO_REGULATION_OF_CELL_DIFFERENTIATION		GO_POSITIVE_REGULATION_OF_CELL_POPULATION_PROLIFERATION	GO_REGULATION_OF_CELL_POPULATION_PROLIFERATION
1490	CCN2	cellular communication network factor 2 [Source:HGNC Symbol;Acc:HGNC:2500]	GO_ANIMAL_ORGAN_MORPHOGENESIS	GO_RESPONSE_TO_ENDOGENOUS_STIMULUS	GO_RESPONSE_TO_GROWTH_FACTOR	GO_POSITIVE_REGULATION_OF_MULTICELLULAR_ORGANISMAL_PROCESS		GO_SKELETAL_SYSTEM_DEVELOPMENT	GO_CIRCULATORY_SYSTEM_DEVELOPMENT	GO_ANATOMICAL_STRUCTURE_FORMATION_INVOLVED_IN_MORPHOGENESIS	GO_CELLULAR_RESPONSE_TO_ENDOGENOUS_STIMULUS		GO_POSITIVE_REGULATION_OF_DEVELOPMENTAL_PROCESS		GO_TUBE_DEVELOPMENT				GO_REGULATION_OF_CELL_DIFFERENTIATION		GO_POSITIVE_REGULATION_OF_CELL_POPULATION_PROLIFERATION	GO_REGULATION_OF_CELL_POPULATION_PROLIFERATION
1277	COL1A1	collagen type I alpha 1 chain [Source:HGNC Symbol;Acc:HGNC:2197]	GO_ANIMAL_ORGAN_MORPHOGENESIS	GO_RESPONSE_TO_ENDOGENOUS_STIMULUS	GO_RESPONSE_TO_GROWTH_FACTOR	GO_POSITIVE_REGULATION_OF_MULTICELLULAR_ORGANISMAL_PROCESS		GO_SKELETAL_SYSTEM_DEVELOPMENT	GO_CIRCULATORY_SYSTEM_DEVELOPMENT	GO_ANATOMICAL_STRUCTURE_FORMATION_INVOLVED_IN_MORPHOGENESIS	GO_CELLULAR_RESPONSE_TO_ENDOGENOUS_STIMULUS		GO_POSITIVE_REGULATION_OF_DEVELOPMENTAL_PROCESS					GO_POSITIVE_REGULATION_OF_NUCLEOBASE_CONTAINING_COMPOUND_METABOLIC_PROCESS	GO_REGULATION_OF_CELL_DIFFERENTIATION
27063	ANKRD1	ankyrin repeat domain 1 [Source:HGNC Symbol;Acc:HGNC:15819]	GO_ANIMAL_ORGAN_MORPHOGENESIS	GO_RESPONSE_TO_ENDOGENOUS_STIMULUS	GO_RESPONSE_TO_GROWTH_FACTOR	GO_POSITIVE_REGULATION_OF_MULTICELLULAR_ORGANISMAL_PROCESS			GO_CIRCULATORY_SYSTEM_DEVELOPMENT	GO_ANATOMICAL_STRUCTURE_FORMATION_INVOLVED_IN_MORPHOGENESIS	GO_CELLULAR_RESPONSE_TO_ENDOGENOUS_STIMULUS		GO_POSITIVE_REGULATION_OF_DEVELOPMENTAL_PROCESS	GO_NEUROGENESIS				GO_POSITIVE_REGULATION_OF_NUCLEOBASE_CONTAINING_COMPOUND_METABOLIC_PROCESS	GO_REGULATION_OF_CELL_DIFFERENTIATION	GO_MUSCLE_STRUCTURE_DEVELOPMENT
1281	COL3A1	collagen type III alpha 1 chain [Source:HGNC Symbol;Acc:HGNC:2201]	GO_ANIMAL_ORGAN_MORPHOGENESIS	GO_RESPONSE_TO_ENDOGENOUS_STIMULUS	GO_RESPONSE_TO_GROWTH_FACTOR			GO_SKELETAL_SYSTEM_DEVELOPMENT	GO_CIRCULATORY_SYSTEM_DEVELOPMENT		GO_CELLULAR_RESPONSE_TO_ENDOGENOUS_STIMULUS			GO_NEUROGENESIS	GO_TUBE_DEVELOPMENT				GO_REGULATION_OF_CELL_DIFFERENTIATION	GO_MUSCLE_STRUCTURE_DEVELOPMENT
7021	TFAP2B	transcription factor AP-2 beta [Source:HGNC Symbol;Acc:HGNC:11743]	GO_ANIMAL_ORGAN_MORPHOGENESIS	GO_RESPONSE_TO_ENDOGENOUS_STIMULUS	GO_RESPONSE_TO_GROWTH_FACTOR				GO_CIRCULATORY_SYSTEM_DEVELOPMENT	GO_ANATOMICAL_STRUCTURE_FORMATION_INVOLVED_IN_MORPHOGENESIS	GO_CELLULAR_RESPONSE_TO_ENDOGENOUS_STIMULUS				GO_TUBE_DEVELOPMENT	GO_EPITHELIUM_DEVELOPMENT		GO_POSITIVE_REGULATION_OF_NUCLEOBASE_CONTAINING_COMPOUND_METABOLIC_PROCESS	GO_REGULATION_OF_CELL_DIFFERENTIATION		GO_POSITIVE_REGULATION_OF_CELL_POPULATION_PROLIFERATION	GO_REGULATION_OF_CELL_POPULATION_PROLIFERATION
54206	ERRFI1	ERBB receptor feedback inhibitor 1 [Source:HGNC Symbol;Acc:HGNC:18185]	GO_ANIMAL_ORGAN_MORPHOGENESIS	GO_RESPONSE_TO_ENDOGENOUS_STIMULUS	GO_RESPONSE_TO_GROWTH_FACTOR				GO_CIRCULATORY_SYSTEM_DEVELOPMENT		GO_CELLULAR_RESPONSE_TO_ENDOGENOUS_STIMULUS				GO_TUBE_DEVELOPMENT	GO_EPITHELIUM_DEVELOPMENT			GO_REGULATION_OF_CELL_DIFFERENTIATION			GO_REGULATION_OF_CELL_POPULATION_PROLIFERATION
9480	ONECUT2	one cut homeobox 2 [Source:HGNC Symbol;Acc:HGNC:8139]	GO_ANIMAL_ORGAN_MORPHOGENESIS	GO_RESPONSE_TO_ENDOGENOUS_STIMULUS	GO_RESPONSE_TO_GROWTH_FACTOR						GO_CELLULAR_RESPONSE_TO_ENDOGENOUS_STIMULUS			GO_NEUROGENESIS		GO_EPITHELIUM_DEVELOPMENT		GO_POSITIVE_REGULATION_OF_NUCLEOBASE_CONTAINING_COMPOUND_METABOLIC_PROCESS
3481	IGF2	insulin like growth factor 2 [Source:HGNC Symbol;Acc:HGNC:5466]	GO_ANIMAL_ORGAN_MORPHOGENESIS	GO_RESPONSE_TO_ENDOGENOUS_STIMULUS		GO_POSITIVE_REGULATION_OF_MULTICELLULAR_ORGANISMAL_PROCESS	GO_REPRODUCTION	GO_SKELETAL_SYSTEM_DEVELOPMENT			GO_CELLULAR_RESPONSE_TO_ENDOGENOUS_STIMULUS	GO_REPRODUCTIVE_SYSTEM_DEVELOPMENT	GO_POSITIVE_REGULATION_OF_DEVELOPMENTAL_PROCESS				GO_DEVELOPMENTAL_PROCESS_INVOLVED_IN_REPRODUCTION	GO_POSITIVE_REGULATION_OF_NUCLEOBASE_CONTAINING_COMPOUND_METABOLIC_PROCESS	GO_REGULATION_OF_CELL_DIFFERENTIATION	GO_MUSCLE_STRUCTURE_DEVELOPMENT	GO_POSITIVE_REGULATION_OF_CELL_POPULATION_PROLIFERATION	GO_REGULATION_OF_CELL_POPULATION_PROLIFERATION
3624	INHBA	inhibin subunit beta A [Source:HGNC Symbol;Acc:HGNC:6066]	GO_ANIMAL_ORGAN_MORPHOGENESIS	GO_RESPONSE_TO_ENDOGENOUS_STIMULUS		GO_POSITIVE_REGULATION_OF_MULTICELLULAR_ORGANISMAL_PROCESS	GO_REPRODUCTION			GO_ANATOMICAL_STRUCTURE_FORMATION_INVOLVED_IN_MORPHOGENESIS	GO_CELLULAR_RESPONSE_TO_ENDOGENOUS_STIMULUS	GO_REPRODUCTIVE_SYSTEM_DEVELOPMENT	GO_POSITIVE_REGULATION_OF_DEVELOPMENTAL_PROCESS	GO_NEUROGENESIS		GO_EPITHELIUM_DEVELOPMENT	GO_DEVELOPMENTAL_PROCESS_INVOLVED_IN_REPRODUCTION	GO_POSITIVE_REGULATION_OF_NUCLEOBASE_CONTAINING_COMPOUND_METABOLIC_PROCESS	GO_REGULATION_OF_CELL_DIFFERENTIATION			GO_REGULATION_OF_CELL_POPULATION_PROLIFERATION
10413	YAP1	Yes associated protein 1 [Source:HGNC Symbol;Acc:HGNC:16262]	GO_ANIMAL_ORGAN_MORPHOGENESIS	GO_RESPONSE_TO_ENDOGENOUS_STIMULUS		GO_POSITIVE_REGULATION_OF_MULTICELLULAR_ORGANISMAL_PROCESS			GO_CIRCULATORY_SYSTEM_DEVELOPMENT		GO_CELLULAR_RESPONSE_TO_ENDOGENOUS_STIMULUS		GO_POSITIVE_REGULATION_OF_DEVELOPMENTAL_PROCESS	GO_NEUROGENESIS	GO_TUBE_DEVELOPMENT	GO_EPITHELIUM_DEVELOPMENT		GO_POSITIVE_REGULATION_OF_NUCLEOBASE_CONTAINING_COMPOUND_METABOLIC_PROCESS	GO_REGULATION_OF_CELL_DIFFERENTIATION	GO_MUSCLE_STRUCTURE_DEVELOPMENT	GO_POSITIVE_REGULATION_OF_CELL_POPULATION_PROLIFERATION	GO_REGULATION_OF_CELL_POPULATION_PROLIFERATION
7068	THRB	thyroid hormone receptor beta [Source:HGNC Symbol;Acc:HGNC:11799]	GO_ANIMAL_ORGAN_MORPHOGENESIS	GO_RESPONSE_TO_ENDOGENOUS_STIMULUS			GO_REPRODUCTION				GO_CELLULAR_RESPONSE_TO_ENDOGENOUS_STIMULUS			GO_NEUROGENESIS	GO_TUBE_DEVELOPMENT	GO_EPITHELIUM_DEVELOPMENT		GO_POSITIVE_REGULATION_OF_NUCLEOBASE_CONTAINING_COMPOUND_METABOLIC_PROCESS	GO_REGULATION_OF_CELL_DIFFERENTIATION
3488	IGFBP5	insulin like growth factor binding protein 5 [Source:HGNC Symbol;Acc:HGNC:5474]	GO_ANIMAL_ORGAN_MORPHOGENESIS	GO_RESPONSE_TO_ENDOGENOUS_STIMULUS			GO_REPRODUCTION				GO_CELLULAR_RESPONSE_TO_ENDOGENOUS_STIMULUS				GO_TUBE_DEVELOPMENT	GO_EPITHELIUM_DEVELOPMENT			GO_REGULATION_OF_CELL_DIFFERENTIATION	GO_MUSCLE_STRUCTURE_DEVELOPMENT	GO_POSITIVE_REGULATION_OF_CELL_POPULATION_PROLIFERATION	GO_REGULATION_OF_CELL_POPULATION_PROLIFERATION
115908	CTHRC1	collagen triple helix repeat containing 1 [Source:HGNC Symbol;Acc:HGNC:18831]	GO_ANIMAL_ORGAN_MORPHOGENESIS			GO_POSITIVE_REGULATION_OF_MULTICELLULAR_ORGANISMAL_PROCESS				GO_ANATOMICAL_STRUCTURE_FORMATION_INVOLVED_IN_MORPHOGENESIS			GO_POSITIVE_REGULATION_OF_DEVELOPMENTAL_PROCESS	GO_NEUROGENESIS	GO_TUBE_DEVELOPMENT	GO_EPITHELIUM_DEVELOPMENT			GO_REGULATION_OF_CELL_DIFFERENTIATION		GO_POSITIVE_REGULATION_OF_CELL_POPULATION_PROLIFERATION	GO_REGULATION_OF_CELL_POPULATION_PROLIFERATION
51761	ATP8A2	ATPase phospholipid transporting 8A2 [Source:HGNC Symbol;Acc:HGNC:13533]	GO_ANIMAL_ORGAN_MORPHOGENESIS			GO_POSITIVE_REGULATION_OF_MULTICELLULAR_ORGANISMAL_PROCESS				GO_ANATOMICAL_STRUCTURE_FORMATION_INVOLVED_IN_MORPHOGENESIS			GO_POSITIVE_REGULATION_OF_DEVELOPMENTAL_PROCESS	GO_NEUROGENESIS					GO_REGULATION_OF_CELL_DIFFERENTIATION			GO_REGULATION_OF_CELL_POPULATION_PROLIFERATION
79977	GRHL2	grainyhead like transcription factor 2 [Source:HGNC Symbol;Acc:HGNC:2799]	GO_ANIMAL_ORGAN_MORPHOGENESIS				GO_REPRODUCTION	GO_SKELETAL_SYSTEM_DEVELOPMENT	GO_CIRCULATORY_SYSTEM_DEVELOPMENT	GO_ANATOMICAL_STRUCTURE_FORMATION_INVOLVED_IN_MORPHOGENESIS		GO_REPRODUCTIVE_SYSTEM_DEVELOPMENT			GO_TUBE_DEVELOPMENT	GO_EPITHELIUM_DEVELOPMENT	GO_DEVELOPMENTAL_PROCESS_INVOLVED_IN_REPRODUCTION	GO_POSITIVE_REGULATION_OF_NUCLEOBASE_CONTAINING_COMPOUND_METABOLIC_PROCESS	GO_REGULATION_OF_CELL_DIFFERENTIATION
9421	HAND1	heart and neural crest derivatives expressed 1 [Source:HGNC Symbol;Acc:HGNC:4807]	GO_ANIMAL_ORGAN_MORPHOGENESIS				GO_REPRODUCTION	GO_SKELETAL_SYSTEM_DEVELOPMENT	GO_CIRCULATORY_SYSTEM_DEVELOPMENT	GO_ANATOMICAL_STRUCTURE_FORMATION_INVOLVED_IN_MORPHOGENESIS		GO_REPRODUCTIVE_SYSTEM_DEVELOPMENT			GO_TUBE_DEVELOPMENT	GO_EPITHELIUM_DEVELOPMENT	GO_DEVELOPMENTAL_PROCESS_INVOLVED_IN_REPRODUCTION	GO_POSITIVE_REGULATION_OF_NUCLEOBASE_CONTAINING_COMPOUND_METABOLIC_PROCESS		GO_MUSCLE_STRUCTURE_DEVELOPMENT
84159	ARID5B	AT-rich interaction domain 5B [Source:HGNC Symbol;Acc:HGNC:17362]	GO_ANIMAL_ORGAN_MORPHOGENESIS				GO_REPRODUCTION	GO_SKELETAL_SYSTEM_DEVELOPMENT				GO_REPRODUCTIVE_SYSTEM_DEVELOPMENT					GO_DEVELOPMENTAL_PROCESS_INVOLVED_IN_REPRODUCTION	GO_POSITIVE_REGULATION_OF_NUCLEOBASE_CONTAINING_COMPOUND_METABOLIC_PROCESS		GO_MUSCLE_STRUCTURE_DEVELOPMENT
5079	PAX5	paired box 5 [Source:HGNC Symbol;Acc:HGNC:8619]	GO_ANIMAL_ORGAN_MORPHOGENESIS				GO_REPRODUCTION	GO_SKELETAL_SYSTEM_DEVELOPMENT									GO_DEVELOPMENTAL_PROCESS_INVOLVED_IN_REPRODUCTION	GO_POSITIVE_REGULATION_OF_NUCLEOBASE_CONTAINING_COMPOUND_METABOLIC_PROCESS		GO_MUSCLE_STRUCTURE_DEVELOPMENT
9249	DHRS3	dehydrogenase/reductase 3 [Source:HGNC Symbol;Acc:HGNC:17693]	GO_ANIMAL_ORGAN_MORPHOGENESIS					GO_SKELETAL_SYSTEM_DEVELOPMENT	GO_CIRCULATORY_SYSTEM_DEVELOPMENT
1303	COL12A1	collagen type XII alpha 1 chain [Source:HGNC Symbol;Acc:HGNC:2188]	GO_ANIMAL_ORGAN_MORPHOGENESIS					GO_SKELETAL_SYSTEM_DEVELOPMENT		GO_ANATOMICAL_STRUCTURE_FORMATION_INVOLVED_IN_MORPHOGENESIS
6913	TBX15	T-box transcription factor 15 [Source:HGNC Symbol;Acc:HGNC:11594]	GO_ANIMAL_ORGAN_MORPHOGENESIS					GO_SKELETAL_SYSTEM_DEVELOPMENT										GO_POSITIVE_REGULATION_OF_NUCLEOBASE_CONTAINING_COMPOUND_METABOLIC_PROCESS
85301	COL27A1	collagen type XXVII alpha 1 chain [Source:HGNC Symbol;Acc:HGNC:22986]	GO_ANIMAL_ORGAN_MORPHOGENESIS					GO_SKELETAL_SYSTEM_DEVELOPMENT
60676	PAPPA2	pappalysin 2 [Source:HGNC Symbol;Acc:HGNC:14615]	GO_ANIMAL_ORGAN_MORPHOGENESIS					GO_SKELETAL_SYSTEM_DEVELOPMENT
23554	TSPAN12	tetraspanin 12 [Source:HGNC Symbol;Acc:HGNC:21641]	GO_ANIMAL_ORGAN_MORPHOGENESIS						GO_CIRCULATORY_SYSTEM_DEVELOPMENT	GO_ANATOMICAL_STRUCTURE_FORMATION_INVOLVED_IN_MORPHOGENESIS					GO_TUBE_DEVELOPMENT
70	ACTC1	actin alpha cardiac muscle 1 [Source:HGNC Symbol;Acc:HGNC:143]	GO_ANIMAL_ORGAN_MORPHOGENESIS						GO_CIRCULATORY_SYSTEM_DEVELOPMENT	GO_ANATOMICAL_STRUCTURE_FORMATION_INVOLVED_IN_MORPHOGENESIS										GO_MUSCLE_STRUCTURE_DEVELOPMENT
115701	ALPK2	alpha kinase 2 [Source:HGNC Symbol;Acc:HGNC:20565]	GO_ANIMAL_ORGAN_MORPHOGENESIS						GO_CIRCULATORY_SYSTEM_DEVELOPMENT											GO_MUSCLE_STRUCTURE_DEVELOPMENT
1363	CPE	carboxypeptidase E [Source:HGNC Symbol;Acc:HGNC:2303]	GO_ANIMAL_ORGAN_MORPHOGENESIS						GO_CIRCULATORY_SYSTEM_DEVELOPMENT
30061	SLC40A1	solute carrier family 40 member 1 [Source:HGNC Symbol;Acc:HGNC:10909]	GO_ANIMAL_ORGAN_MORPHOGENESIS							GO_ANATOMICAL_STRUCTURE_FORMATION_INVOLVED_IN_MORPHOGENESIS						GO_EPITHELIUM_DEVELOPMENT		GO_POSITIVE_REGULATION_OF_NUCLEOBASE_CONTAINING_COMPOUND_METABOLIC_PROCESS
2195	FAT1	FAT atypical cadherin 1 [Source:HGNC Symbol;Acc:HGNC:3595]	GO_ANIMAL_ORGAN_MORPHOGENESIS													GO_EPITHELIUM_DEVELOPMENT
166336	PRICKLE2	prickle planar cell polarity protein 2 [Source:HGNC Symbol;Acc:HGNC:20340]	GO_ANIMAL_ORGAN_MORPHOGENESIS													GO_EPITHELIUM_DEVELOPMENT
301	ANXA1	annexin A1 [Source:HGNC Symbol;Acc:HGNC:533]		GO_RESPONSE_TO_ENDOGENOUS_STIMULUS	GO_RESPONSE_TO_GROWTH_FACTOR	GO_POSITIVE_REGULATION_OF_MULTICELLULAR_ORGANISMAL_PROCESS	GO_REPRODUCTION		GO_CIRCULATORY_SYSTEM_DEVELOPMENT	GO_ANATOMICAL_STRUCTURE_FORMATION_INVOLVED_IN_MORPHOGENESIS	GO_CELLULAR_RESPONSE_TO_ENDOGENOUS_STIMULUS	GO_REPRODUCTIVE_SYSTEM_DEVELOPMENT	GO_POSITIVE_REGULATION_OF_DEVELOPMENTAL_PROCESS	GO_NEUROGENESIS	GO_TUBE_DEVELOPMENT	GO_EPITHELIUM_DEVELOPMENT	GO_DEVELOPMENTAL_PROCESS_INVOLVED_IN_REPRODUCTION		GO_REGULATION_OF_CELL_DIFFERENTIATION		GO_POSITIVE_REGULATION_OF_CELL_POPULATION_PROLIFERATION	GO_REGULATION_OF_CELL_POPULATION_PROLIFERATION
1958	EGR1	early growth response 1 [Source:HGNC Symbol;Acc:HGNC:3238]		GO_RESPONSE_TO_ENDOGENOUS_STIMULUS	GO_RESPONSE_TO_GROWTH_FACTOR	GO_POSITIVE_REGULATION_OF_MULTICELLULAR_ORGANISMAL_PROCESS	GO_REPRODUCTION		GO_CIRCULATORY_SYSTEM_DEVELOPMENT		GO_CELLULAR_RESPONSE_TO_ENDOGENOUS_STIMULUS		GO_POSITIVE_REGULATION_OF_DEVELOPMENTAL_PROCESS					GO_POSITIVE_REGULATION_OF_NUCLEOBASE_CONTAINING_COMPOUND_METABOLIC_PROCESS		GO_MUSCLE_STRUCTURE_DEVELOPMENT	GO_POSITIVE_REGULATION_OF_CELL_POPULATION_PROLIFERATION	GO_REGULATION_OF_CELL_POPULATION_PROLIFERATION
5139	PDE3A	phosphodiesterase 3A [Source:HGNC Symbol;Acc:HGNC:8778]		GO_RESPONSE_TO_ENDOGENOUS_STIMULUS	GO_RESPONSE_TO_GROWTH_FACTOR	GO_POSITIVE_REGULATION_OF_MULTICELLULAR_ORGANISMAL_PROCESS	GO_REPRODUCTION				GO_CELLULAR_RESPONSE_TO_ENDOGENOUS_STIMULUS		GO_POSITIVE_REGULATION_OF_DEVELOPMENTAL_PROCESS				GO_DEVELOPMENTAL_PROCESS_INVOLVED_IN_REPRODUCTION		GO_REGULATION_OF_CELL_DIFFERENTIATION
306	ANXA3	annexin A3 [Source:HGNC Symbol;Acc:HGNC:541]		GO_RESPONSE_TO_ENDOGENOUS_STIMULUS	GO_RESPONSE_TO_GROWTH_FACTOR	GO_POSITIVE_REGULATION_OF_MULTICELLULAR_ORGANISMAL_PROCESS			GO_CIRCULATORY_SYSTEM_DEVELOPMENT	GO_ANATOMICAL_STRUCTURE_FORMATION_INVOLVED_IN_MORPHOGENESIS			GO_POSITIVE_REGULATION_OF_DEVELOPMENTAL_PROCESS		GO_TUBE_DEVELOPMENT			GO_POSITIVE_REGULATION_OF_NUCLEOBASE_CONTAINING_COMPOUND_METABOLIC_PROCESS
11075	STMN2	stathmin 2 [Source:HGNC Symbol;Acc:HGNC:10577]		GO_RESPONSE_TO_ENDOGENOUS_STIMULUS	GO_RESPONSE_TO_GROWTH_FACTOR	GO_POSITIVE_REGULATION_OF_MULTICELLULAR_ORGANISMAL_PROCESS					GO_CELLULAR_RESPONSE_TO_ENDOGENOUS_STIMULUS		GO_POSITIVE_REGULATION_OF_DEVELOPMENTAL_PROCESS	GO_NEUROGENESIS					GO_REGULATION_OF_CELL_DIFFERENTIATION
3248	HPGD	15-hydroxyprostaglandin dehydrogenase [Source:HGNC Symbol;Acc:HGNC:5154]		GO_RESPONSE_TO_ENDOGENOUS_STIMULUS	GO_RESPONSE_TO_GROWTH_FACTOR		GO_REPRODUCTION		GO_CIRCULATORY_SYSTEM_DEVELOPMENT		GO_CELLULAR_RESPONSE_TO_ENDOGENOUS_STIMULUS				GO_TUBE_DEVELOPMENT						GO_POSITIVE_REGULATION_OF_CELL_POPULATION_PROLIFERATION	GO_REGULATION_OF_CELL_POPULATION_PROLIFERATION
54845	ESRP1	epithelial splicing regulatory protein 1 [Source:HGNC Symbol;Acc:HGNC:25966]		GO_RESPONSE_TO_ENDOGENOUS_STIMULUS	GO_RESPONSE_TO_GROWTH_FACTOR						GO_CELLULAR_RESPONSE_TO_ENDOGENOUS_STIMULUS			GO_NEUROGENESIS		GO_EPITHELIUM_DEVELOPMENT			GO_REGULATION_OF_CELL_DIFFERENTIATION
57530	CGN	cingulin [Source:HGNC Symbol;Acc:HGNC:17429]		GO_RESPONSE_TO_ENDOGENOUS_STIMULUS	GO_RESPONSE_TO_GROWTH_FACTOR						GO_CELLULAR_RESPONSE_TO_ENDOGENOUS_STIMULUS
463	ZFHX3	zinc finger homeobox 3 [Source:HGNC Symbol;Acc:HGNC:777]		GO_RESPONSE_TO_ENDOGENOUS_STIMULUS	GO_RESPONSE_TO_GROWTH_FACTOR									GO_NEUROGENESIS				GO_POSITIVE_REGULATION_OF_NUCLEOBASE_CONTAINING_COMPOUND_METABOLIC_PROCESS	GO_REGULATION_OF_CELL_DIFFERENTIATION	GO_MUSCLE_STRUCTURE_DEVELOPMENT
25878	MXRA5	matrix remodeling associated 5 [Source:HGNC Symbol;Acc:HGNC:7539]		GO_RESPONSE_TO_ENDOGENOUS_STIMULUS	GO_RESPONSE_TO_GROWTH_FACTOR
1910	EDNRB	endothelin receptor type B [Source:HGNC Symbol;Acc:HGNC:3180]		GO_RESPONSE_TO_ENDOGENOUS_STIMULUS		GO_POSITIVE_REGULATION_OF_MULTICELLULAR_ORGANISMAL_PROCESS	GO_REPRODUCTION							GO_NEUROGENESIS	GO_TUBE_DEVELOPMENT				GO_REGULATION_OF_CELL_DIFFERENTIATION	GO_MUSCLE_STRUCTURE_DEVELOPMENT	GO_POSITIVE_REGULATION_OF_CELL_POPULATION_PROLIFERATION	GO_REGULATION_OF_CELL_POPULATION_PROLIFERATION
23376	UFL1	UFM1 specific ligase 1 [Source:HGNC Symbol;Acc:HGNC:23039]		GO_RESPONSE_TO_ENDOGENOUS_STIMULUS		GO_POSITIVE_REGULATION_OF_MULTICELLULAR_ORGANISMAL_PROCESS					GO_CELLULAR_RESPONSE_TO_ENDOGENOUS_STIMULUS		GO_POSITIVE_REGULATION_OF_DEVELOPMENTAL_PROCESS	GO_NEUROGENESIS					GO_REGULATION_OF_CELL_DIFFERENTIATION		GO_POSITIVE_REGULATION_OF_CELL_POPULATION_PROLIFERATION	GO_REGULATION_OF_CELL_POPULATION_PROLIFERATION
7026	NR2F2	nuclear receptor subfamily 2 group F member 2 [Source:HGNC Symbol;Acc:HGNC:7976]		GO_RESPONSE_TO_ENDOGENOUS_STIMULUS			GO_REPRODUCTION		GO_CIRCULATORY_SYSTEM_DEVELOPMENT		GO_CELLULAR_RESPONSE_TO_ENDOGENOUS_STIMULUS	GO_REPRODUCTIVE_SYSTEM_DEVELOPMENT		GO_NEUROGENESIS	GO_TUBE_DEVELOPMENT	GO_EPITHELIUM_DEVELOPMENT	GO_DEVELOPMENTAL_PROCESS_INVOLVED_IN_REPRODUCTION	GO_POSITIVE_REGULATION_OF_NUCLEOBASE_CONTAINING_COMPOUND_METABOLIC_PROCESS		GO_MUSCLE_STRUCTURE_DEVELOPMENT		GO_REGULATION_OF_CELL_POPULATION_PROLIFERATION
1515	CTSV	cathepsin V [Source:HGNC Symbol;Acc:HGNC:2538]		GO_RESPONSE_TO_ENDOGENOUS_STIMULUS			GO_REPRODUCTION					GO_REPRODUCTIVE_SYSTEM_DEVELOPMENT				GO_EPITHELIUM_DEVELOPMENT	GO_DEVELOPMENTAL_PROCESS_INVOLVED_IN_REPRODUCTION		GO_REGULATION_OF_CELL_DIFFERENTIATION
28999	KLF15	Kruppel like factor 15 [Source:HGNC Symbol;Acc:HGNC:14536]		GO_RESPONSE_TO_ENDOGENOUS_STIMULUS							GO_CELLULAR_RESPONSE_TO_ENDOGENOUS_STIMULUS			GO_NEUROGENESIS		GO_EPITHELIUM_DEVELOPMENT		GO_POSITIVE_REGULATION_OF_NUCLEOBASE_CONTAINING_COMPOUND_METABOLIC_PROCESS
53335	BCL11A	BAF chromatin remodeling complex subunit BCL11A [Source:HGNC Symbol;Acc:HGNC:13221]		GO_RESPONSE_TO_ENDOGENOUS_STIMULUS							GO_CELLULAR_RESPONSE_TO_ENDOGENOUS_STIMULUS			GO_NEUROGENESIS					GO_REGULATION_OF_CELL_DIFFERENTIATION
11170	FAM107A	family with sequence similarity 107 member A [Source:HGNC Symbol;Acc:HGNC:30827]		GO_RESPONSE_TO_ENDOGENOUS_STIMULUS							GO_CELLULAR_RESPONSE_TO_ENDOGENOUS_STIMULUS
27065	NSG1	neuronal vesicle trafficking associated 1 [Source:HGNC Symbol;Acc:HGNC:18790]		GO_RESPONSE_TO_ENDOGENOUS_STIMULUS							GO_CELLULAR_RESPONSE_TO_ENDOGENOUS_STIMULUS
2235	FECH	ferrochelatase [Source:HGNC Symbol;Acc:HGNC:3647]		GO_RESPONSE_TO_ENDOGENOUS_STIMULUS							GO_CELLULAR_RESPONSE_TO_ENDOGENOUS_STIMULUS
7275	TUB	TUB bipartite transcription factor [Source:HGNC Symbol;Acc:HGNC:12406]		GO_RESPONSE_TO_ENDOGENOUS_STIMULUS
5860	QDPR	quinoid dihydropteridine reductase [Source:HGNC Symbol;Acc:HGNC:9752]		GO_RESPONSE_TO_ENDOGENOUS_STIMULUS
4060	LUM	lumican [Source:HGNC Symbol;Acc:HGNC:6724]			GO_RESPONSE_TO_GROWTH_FACTOR	GO_POSITIVE_REGULATION_OF_MULTICELLULAR_ORGANISMAL_PROCESS		GO_SKELETAL_SYSTEM_DEVELOPMENT										GO_POSITIVE_REGULATION_OF_NUCLEOBASE_CONTAINING_COMPOUND_METABOLIC_PROCESS
26509	MYOF	myoferlin [Source:HGNC Symbol;Acc:HGNC:3656]			GO_RESPONSE_TO_GROWTH_FACTOR					GO_ANATOMICAL_STRUCTURE_FORMATION_INVOLVED_IN_MORPHOGENESIS										GO_MUSCLE_STRUCTURE_DEVELOPMENT
2034	EPAS1	endothelial PAS domain protein 1 [Source:HGNC Symbol;Acc:HGNC:3374]				GO_POSITIVE_REGULATION_OF_MULTICELLULAR_ORGANISMAL_PROCESS	GO_REPRODUCTION		GO_CIRCULATORY_SYSTEM_DEVELOPMENT	GO_ANATOMICAL_STRUCTURE_FORMATION_INVOLVED_IN_MORPHOGENESIS		GO_REPRODUCTIVE_SYSTEM_DEVELOPMENT			GO_TUBE_DEVELOPMENT		GO_DEVELOPMENTAL_PROCESS_INVOLVED_IN_REPRODUCTION	GO_POSITIVE_REGULATION_OF_NUCLEOBASE_CONTAINING_COMPOUND_METABOLIC_PROCESS		GO_MUSCLE_STRUCTURE_DEVELOPMENT
4436	MSH2	mutS homolog 2 [Source:HGNC Symbol;Acc:HGNC:7325]				GO_POSITIVE_REGULATION_OF_MULTICELLULAR_ORGANISMAL_PROCESS	GO_REPRODUCTION					GO_REPRODUCTIVE_SYSTEM_DEVELOPMENT	GO_POSITIVE_REGULATION_OF_DEVELOPMENTAL_PROCESS				GO_DEVELOPMENTAL_PROCESS_INVOLVED_IN_REPRODUCTION	GO_POSITIVE_REGULATION_OF_NUCLEOBASE_CONTAINING_COMPOUND_METABOLIC_PROCESS
991	CDC20	cell division cycle 20 [Source:HGNC Symbol;Acc:HGNC:1723]				GO_POSITIVE_REGULATION_OF_MULTICELLULAR_ORGANISMAL_PROCESS	GO_REPRODUCTION						GO_POSITIVE_REGULATION_OF_DEVELOPMENTAL_PROCESS	GO_NEUROGENESIS					GO_REGULATION_OF_CELL_DIFFERENTIATION		GO_POSITIVE_REGULATION_OF_CELL_POPULATION_PROLIFERATION	GO_REGULATION_OF_CELL_POPULATION_PROLIFERATION
4292	MLH1	mutL homolog 1 [Source:HGNC Symbol;Acc:HGNC:7127]				GO_POSITIVE_REGULATION_OF_MULTICELLULAR_ORGANISMAL_PROCESS	GO_REPRODUCTION						GO_POSITIVE_REGULATION_OF_DEVELOPMENTAL_PROCESS				GO_DEVELOPMENTAL_PROCESS_INVOLVED_IN_REPRODUCTION	GO_POSITIVE_REGULATION_OF_NUCLEOBASE_CONTAINING_COMPOUND_METABOLIC_PROCESS
23363	OBSL1	obscurin like cytoskeletal adaptor 1 [Source:HGNC Symbol;Acc:HGNC:29092]				GO_POSITIVE_REGULATION_OF_MULTICELLULAR_ORGANISMAL_PROCESS			GO_CIRCULATORY_SYSTEM_DEVELOPMENT	GO_ANATOMICAL_STRUCTURE_FORMATION_INVOLVED_IN_MORPHOGENESIS			GO_POSITIVE_REGULATION_OF_DEVELOPMENTAL_PROCESS	GO_NEUROGENESIS					GO_REGULATION_OF_CELL_DIFFERENTIATION	GO_MUSCLE_STRUCTURE_DEVELOPMENT
154796	AMOT	angiomotin [Source:HGNC Symbol;Acc:HGNC:17810]				GO_POSITIVE_REGULATION_OF_MULTICELLULAR_ORGANISMAL_PROCESS			GO_CIRCULATORY_SYSTEM_DEVELOPMENT	GO_ANATOMICAL_STRUCTURE_FORMATION_INVOLVED_IN_MORPHOGENESIS			GO_POSITIVE_REGULATION_OF_DEVELOPMENTAL_PROCESS		GO_TUBE_DEVELOPMENT
5649	RELN	reelin [Source:HGNC Symbol;Acc:HGNC:9957]				GO_POSITIVE_REGULATION_OF_MULTICELLULAR_ORGANISMAL_PROCESS				GO_ANATOMICAL_STRUCTURE_FORMATION_INVOLVED_IN_MORPHOGENESIS			GO_POSITIVE_REGULATION_OF_DEVELOPMENTAL_PROCESS	GO_NEUROGENESIS					GO_REGULATION_OF_CELL_DIFFERENTIATION
22865	SLITRK3	SLIT and NTRK like family member 3 [Source:HGNC Symbol;Acc:HGNC:23501]				GO_POSITIVE_REGULATION_OF_MULTICELLULAR_ORGANISMAL_PROCESS							GO_POSITIVE_REGULATION_OF_DEVELOPMENTAL_PROCESS	GO_NEUROGENESIS
57408	LRTM1	leucine rich repeats and transmembrane domains 1 [Source:HGNC Symbol;Acc:HGNC:25023]				GO_POSITIVE_REGULATION_OF_MULTICELLULAR_ORGANISMAL_PROCESS							GO_POSITIVE_REGULATION_OF_DEVELOPMENTAL_PROCESS	GO_NEUROGENESIS
57633	LRRN1	leucine rich repeat neuronal 1 [Source:HGNC Symbol;Acc:HGNC:20980]				GO_POSITIVE_REGULATION_OF_MULTICELLULAR_ORGANISMAL_PROCESS							GO_POSITIVE_REGULATION_OF_DEVELOPMENTAL_PROCESS
57111	RAB25	RAB25, member RAS oncogene family [Source:HGNC Symbol;Acc:HGNC:18238]				GO_POSITIVE_REGULATION_OF_MULTICELLULAR_ORGANISMAL_PROCESS										GO_EPITHELIUM_DEVELOPMENT					GO_POSITIVE_REGULATION_OF_CELL_POPULATION_PROLIFERATION	GO_REGULATION_OF_CELL_POPULATION_PROLIFERATION
84632	AFAP1L2	actin filament associated protein 1 like 2 [Source:HGNC Symbol;Acc:HGNC:25901]				GO_POSITIVE_REGULATION_OF_MULTICELLULAR_ORGANISMAL_PROCESS												GO_POSITIVE_REGULATION_OF_NUCLEOBASE_CONTAINING_COMPOUND_METABOLIC_PROCESS
79679	VTCN1	V-set domain containing T cell activation inhibitor 1 [Source:HGNC Symbol;Acc:HGNC:28873]				GO_POSITIVE_REGULATION_OF_MULTICELLULAR_ORGANISMAL_PROCESS															GO_POSITIVE_REGULATION_OF_CELL_POPULATION_PROLIFERATION	GO_REGULATION_OF_CELL_POPULATION_PROLIFERATION
115209	OMA1	OMA1 zinc metallopeptidase [Source:HGNC Symbol;Acc:HGNC:29661]				GO_POSITIVE_REGULATION_OF_MULTICELLULAR_ORGANISMAL_PROCESS
153	ADRB1	adrenoceptor beta 1 [Source:HGNC Symbol;Acc:HGNC:285]				GO_POSITIVE_REGULATION_OF_MULTICELLULAR_ORGANISMAL_PROCESS
7351	UCP2	uncoupling protein 2 [Source:HGNC Symbol;Acc:HGNC:12518]				GO_POSITIVE_REGULATION_OF_MULTICELLULAR_ORGANISMAL_PROCESS
3880	KRT19	keratin 19 [Source:HGNC Symbol;Acc:HGNC:6436]					GO_REPRODUCTION			GO_ANATOMICAL_STRUCTURE_FORMATION_INVOLVED_IN_MORPHOGENESIS		GO_REPRODUCTIVE_SYSTEM_DEVELOPMENT				GO_EPITHELIUM_DEVELOPMENT	GO_DEVELOPMENTAL_PROCESS_INVOLVED_IN_REPRODUCTION			GO_MUSCLE_STRUCTURE_DEVELOPMENT
7022	TFAP2C	transcription factor AP-2 gamma [Source:HGNC Symbol;Acc:HGNC:11744]					GO_REPRODUCTION					GO_REPRODUCTIVE_SYSTEM_DEVELOPMENT					GO_DEVELOPMENTAL_PROCESS_INVOLVED_IN_REPRODUCTION	GO_POSITIVE_REGULATION_OF_NUCLEOBASE_CONTAINING_COMPOUND_METABOLIC_PROCESS
56853	CELF4	CUGBP Elav-like family member 4 [Source:HGNC Symbol;Acc:HGNC:14015]					GO_REPRODUCTION										GO_DEVELOPMENTAL_PROCESS_INVOLVED_IN_REPRODUCTION	GO_POSITIVE_REGULATION_OF_NUCLEOBASE_CONTAINING_COMPOUND_METABOLIC_PROCESS
5571	PRKAG1	protein kinase AMP-activated non-catalytic subunit gamma 1 [Source:HGNC Symbol;Acc:HGNC:9385]					GO_REPRODUCTION										GO_DEVELOPMENTAL_PROCESS_INVOLVED_IN_REPRODUCTION
55706	NDC1	NDC1 transmembrane nucleoporin [Source:HGNC Symbol;Acc:HGNC:25525]					GO_REPRODUCTION										GO_DEVELOPMENTAL_PROCESS_INVOLVED_IN_REPRODUCTION
63894	VIPAS39	VPS33B interacting protein, apical-basolateral polarity regulator, spe-39 homolog [Source:HGNC Symbol;Acc:HGNC:20347]					GO_REPRODUCTION										GO_DEVELOPMENTAL_PROCESS_INVOLVED_IN_REPRODUCTION
699	BUB1	BUB1 mitotic checkpoint serine/threonine kinase [Source:HGNC Symbol;Acc:HGNC:1148]					GO_REPRODUCTION
412	STS	steroid sulfatase [Source:HGNC Symbol;Acc:HGNC:11425]					GO_REPRODUCTION
7045	TGFBI	transforming growth factor beta induced [Source:HGNC Symbol;Acc:HGNC:11771]						GO_SKELETAL_SYSTEM_DEVELOPMENT	GO_CIRCULATORY_SYSTEM_DEVELOPMENT	GO_ANATOMICAL_STRUCTURE_FORMATION_INVOLVED_IN_MORPHOGENESIS					GO_TUBE_DEVELOPMENT
56243	KIAA1217	KIAA1217 [Source:HGNC Symbol;Acc:HGNC:25428]						GO_SKELETAL_SYSTEM_DEVELOPMENT
2028	ENPEP	glutamyl aminopeptidase [Source:HGNC Symbol;Acc:HGNC:3355]							GO_CIRCULATORY_SYSTEM_DEVELOPMENT	GO_ANATOMICAL_STRUCTURE_FORMATION_INVOLVED_IN_MORPHOGENESIS					GO_TUBE_DEVELOPMENT
80114	BICC1	BicC family RNA binding protein 1 [Source:HGNC Symbol;Acc:HGNC:19351]							GO_CIRCULATORY_SYSTEM_DEVELOPMENT
10673	TNFSF13B	TNF superfamily member 13b [Source:HGNC Symbol;Acc:HGNC:11929]								GO_ANATOMICAL_STRUCTURE_FORMATION_INVOLVED_IN_MORPHOGENESIS			GO_POSITIVE_REGULATION_OF_DEVELOPMENTAL_PROCESS								GO_POSITIVE_REGULATION_OF_CELL_POPULATION_PROLIFERATION	GO_REGULATION_OF_CELL_POPULATION_PROLIFERATION
23136	EPB41L3	erythrocyte membrane protein band 4.1 like 3 [Source:HGNC Symbol;Acc:HGNC:3380]								GO_ANATOMICAL_STRUCTURE_FORMATION_INVOLVED_IN_MORPHOGENESIS				GO_NEUROGENESIS
83643	CCDC3	coiled-coil domain containing 3 [Source:HGNC Symbol;Acc:HGNC:23813]											GO_POSITIVE_REGULATION_OF_DEVELOPMENTAL_PROCESS						GO_REGULATION_OF_CELL_DIFFERENTIATION
4852	NPY	neuropeptide Y [Source:HGNC Symbol;Acc:HGNC:7955]												GO_NEUROGENESIS	GO_TUBE_DEVELOPMENT	GO_EPITHELIUM_DEVELOPMENT
23022	PALLD	palladin, cytoskeletal associated protein [Source:HGNC Symbol;Acc:HGNC:17068]												GO_NEUROGENESIS		GO_EPITHELIUM_DEVELOPMENT
6277	S100A6	S100 calcium binding protein A6 [Source:HGNC Symbol;Acc:HGNC:10496]												GO_NEUROGENESIS							GO_POSITIVE_REGULATION_OF_CELL_POPULATION_PROLIFERATION	GO_REGULATION_OF_CELL_POPULATION_PROLIFERATION
1687	GSDME	gasdermin E [Source:HGNC Symbol;Acc:HGNC:2810]												GO_NEUROGENESIS								GO_REGULATION_OF_CELL_POPULATION_PROLIFERATION
30011	SH3KBP1	SH3 domain containing kinase binding protein 1 [Source:HGNC Symbol;Acc:HGNC:13867]												GO_NEUROGENESIS
288	ANK3	ankyrin 3 [Source:HGNC Symbol;Acc:HGNC:494]												GO_NEUROGENESIS
4072	EPCAM	epithelial cell adhesion molecule [Source:HGNC Symbol;Acc:HGNC:11529]													GO_TUBE_DEVELOPMENT	GO_EPITHELIUM_DEVELOPMENT		GO_POSITIVE_REGULATION_OF_NUCLEOBASE_CONTAINING_COMPOUND_METABOLIC_PROCESS			GO_POSITIVE_REGULATION_OF_CELL_POPULATION_PROLIFERATION	GO_REGULATION_OF_CELL_POPULATION_PROLIFERATION
4774	NFIA	nuclear factor I A [Source:HGNC Symbol;Acc:HGNC:7784]													GO_TUBE_DEVELOPMENT			GO_POSITIVE_REGULATION_OF_NUCLEOBASE_CONTAINING_COMPOUND_METABOLIC_PROCESS
3958	LGALS3	galectin 3 [Source:HGNC Symbol;Acc:HGNC:6563]														GO_EPITHELIUM_DEVELOPMENT			GO_REGULATION_OF_CELL_DIFFERENTIATION			GO_REGULATION_OF_CELL_POPULATION_PROLIFERATION
5178	PEG3	paternally expressed 3 [Source:HGNC Symbol;Acc:HGNC:8826]																GO_POSITIVE_REGULATION_OF_NUCLEOBASE_CONTAINING_COMPOUND_METABOLIC_PROCESS
51442	VGLL1	vestigial like family member 1 [Source:HGNC Symbol;Acc:HGNC:20985]																GO_POSITIVE_REGULATION_OF_NUCLEOBASE_CONTAINING_COMPOUND_METABOLIC_PROCESS
2978	GUCA1A	guanylate cyclase activator 1A [Source:HGNC Symbol;Acc:HGNC:4678]																GO_POSITIVE_REGULATION_OF_NUCLEOBASE_CONTAINING_COMPOUND_METABOLIC_PROCESS
332	BIRC5	baculoviral IAP repeat containing 5 [Source:HGNC Symbol;Acc:HGNC:593]																			GO_POSITIVE_REGULATION_OF_CELL_POPULATION_PROLIFERATION	GO_REGULATION_OF_CELL_POPULATION_PROLIFERATION
9055	PRC1	protein regulator of cytokinesis 1 [Source:HGNC Symbol;Acc:HGNC:9341]																			GO_POSITIVE_REGULATION_OF_CELL_POPULATION_PROLIFERATION	GO_REGULATION_OF_CELL_POPULATION_PROLIFERATION
637	BID	BH3 interacting domain death agonist [Source:HGNC Symbol;Acc:HGNC:1050]																				GO_REGULATION_OF_CELL_POPULATION_PROLIFERATION
147699	PPM1N	protein phosphatase, Mg2+/Mn2+ dependent 1N (putative) [Source:HGNC Symbol;Acc:HGNC:26845]
130574	LYPD6	LY6/PLAUR domain containing 6 [Source:HGNC Symbol;Acc:HGNC:28751]
8532	CPZ	carboxypeptidase Z [Source:HGNC Symbol;Acc:HGNC:2333]
2982	GUCY1A1	guanylate cyclase 1 soluble subunit alpha 1 [Source:HGNC Symbol;Acc:HGNC:4685]
2913	GRM3	glutamate metabotropic receptor 3 [Source:HGNC Symbol;Acc:HGNC:4595]
9568	GABBR2	gamma-aminobutyric acid type B receptor subunit 2 [Source:HGNC Symbol;Acc:HGNC:4507]
6304	SATB1	SATB homeobox 1 [Source:HGNC Symbol;Acc:HGNC:10541]
6310	ATXN1	ataxin 1 [Source:HGNC Symbol;Acc:HGNC:10548]
51497	NELFCD	negative elongation factor complex member C/D [Source:HGNC Symbol;Acc:HGNC:15934]
58480	RHOU	ras homolog family member U [Source:HGNC Symbol;Acc:HGNC:17794]
9133	CCNB2	cyclin B2 [Source:HGNC Symbol;Acc:HGNC:1580]
220296	HEPACAM	hepatic and glial cell adhesion molecule [Source:HGNC Symbol;Acc:HGNC:26361]
54443	ANLN	anillin actin binding protein [Source:HGNC Symbol;Acc:HGNC:14082]
56892	TCIM	transcriptional and immune response regulator [Source:HGNC Symbol;Acc:HGNC:1357]
9833	MELK	maternal embryonic leucine zipper kinase [Source:HGNC Symbol;Acc:HGNC:16870]
10040	TOM1L1	target of myb1 like 1 membrane trafficking protein [Source:HGNC Symbol;Acc:HGNC:11983]
901	CCNG2	cyclin G2 [Source:HGNC Symbol;Acc:HGNC:1593]
64151	NCAPG	non-SMC condensin I complex subunit G [Source:HGNC Symbol;Acc:HGNC:24304]
170692	ADAMTS18	ADAM metallopeptidase with thrombospondin type 1 motif 18 [Source:HGNC Symbol;Acc:HGNC:17110]
3694	ITGB6	integrin subunit beta 6 [Source:HGNC Symbol;Acc:HGNC:6161]
3959	LGALS3BP	galectin 3 binding protein [Source:HGNC Symbol;Acc:HGNC:6564]
131873	COL6A6	collagen type VI alpha 6 chain [Source:HGNC Symbol;Acc:HGNC:27023]
54332	GDAP1	ganglioside induced differentiation associated protein 1 [Source:HGNC Symbol;Acc:HGNC:15968]
51474	LIMA1	LIM domain and actin binding 1 [Source:HGNC Symbol;Acc:HGNC:24636]
163782	KANK4	KN motif and ankyrin repeat domains 4 [Source:HGNC Symbol;Acc:HGNC:27263]
81624	DIAPH3	diaphanous related formin 3 [Source:HGNC Symbol;Acc:HGNC:15480]
342527	SMTNL2	smoothelin like 2 [Source:HGNC Symbol;Acc:HGNC:24764]
8030	CCDC6	coiled-coil domain containing 6 [Source:HGNC Symbol;Acc:HGNC:18782]
90355	C5orf30	chromosome 5 open reading frame 30 [Source:HGNC Symbol;Acc:HGNC:25052]
56912	IFT46	intraflagellar transport 46 [Source:HGNC Symbol;Acc:HGNC:26146]
112752	IFT43	intraflagellar transport 43 [Source:HGNC Symbol;Acc:HGNC:29669]
9258	MFHAS1	malignant fibrous histiocytoma amplified sequence 1 [Source:HGNC Symbol;Acc:HGNC:16982]
6004	RGS16	regulator of G protein signaling 16 [Source:HGNC Symbol;Acc:HGNC:9997]
8216	LZTR1	leucine zipper like transcription regulator 1 [Source:HGNC Symbol;Acc:HGNC:6742]
9429	ABCG2	ATP binding cassette subfamily G member 2 (Junior blood group) [Source:HGNC Symbol;Acc:HGNC:74]
8884	SLC5A6	solute carrier family 5 member 6 [Source:HGNC Symbol;Acc:HGNC:11041]
471	ATIC	5-aminoimidazole-4-carboxamide ribonucleotide formyltransferase/IMP cyclohydrolase [Source:HGNC Symbol;Acc:HGNC:794]
4905	NSF	N-ethylmaleimide sensitive factor, vesicle fusing ATPase [Source:HGNC Symbol;Acc:HGNC:8016]
10053	AP1M2	adaptor related protein complex 1 subunit mu 2 [Source:HGNC Symbol;Acc:HGNC:558]
8559	PRPF18	pre-mRNA processing factor 18 [Source:HGNC Symbol;Acc:HGNC:17351]
4645	MYO5B	myosin VB [Source:HGNC Symbol;Acc:HGNC:7603]
23779	ARHGAP8	Rho GTPase activating protein 8 [Source:HGNC Symbol;Acc:HGNC:677]
7163	TPD52	tumor protein D52 [Source:HGNC Symbol;Acc:HGNC:12005]
11266	DUSP12	dual specificity phosphatase 12 [Source:HGNC Symbol;Acc:HGNC:3067]
51000	SLC35B3	solute carrier family 35 member B3 [Source:HGNC Symbol;Acc:HGNC:21601]
220963	SLC16A9	solute carrier family 16 member 9 [Source:HGNC Symbol;Acc:HGNC:23520]
10157	AASS	aminoadipate-semialdehyde synthase [Source:HGNC Symbol;Acc:HGNC:17366]
51292	GMPR2	guanosine monophosphate reductase 2 [Source:HGNC Symbol;Acc:HGNC:4377]
51117	COQ4	coenzyme Q4 [Source:HGNC Symbol;Acc:HGNC:19693]
5464	PPA1	inorganic pyrophosphatase 1 [Source:HGNC Symbol;Acc:HGNC:9226]
57172	CAMK1G	calcium/calmodulin dependent protein kinase IG [Source:HGNC Symbol;Acc:HGNC:14585]
2992	GYG1	glycogenin 1 [Source:HGNC Symbol;Acc:HGNC:4699]
4126	MANBA	mannosidase beta [Source:HGNC Symbol;Acc:HGNC:6831]
79817	MOB3B	MOB kinase activator 3B [Source:HGNC Symbol;Acc:HGNC:23825]
389158	PLSCR5	phospholipid scramblase family member 5 [Source:HGNC Symbol;Acc:HGNC:19952]
93099	DMKN	dermokine [Source:HGNC Symbol;Acc:HGNC:25063]
51700	CYB5R2	cytochrome b5 reductase 2 [Source:HGNC Symbol;Acc:HGNC:24376]
119559	SFXN4	sideroflexin 4 [Source:HGNC Symbol;Acc:HGNC:16088]
23024	PDZRN3	PDZ domain containing ring finger 3 [Source:HGNC Symbol;Acc:HGNC:17704]
8492	PRSS12	serine protease 12 [Source:HGNC Symbol;Acc:HGNC:9477]
54504	CPVL	carboxypeptidase vitellogenic like [Source:HGNC Symbol;Acc:HGNC:14399]
10279	PRSS16	serine protease 16 [Source:HGNC Symbol;Acc:HGNC:9480]
11098	PRSS23	serine protease 23 [Source:HGNC Symbol;Acc:HGNC:14370]
26273	FBXO3	F-box protein 3 [Source:HGNC Symbol;Acc:HGNC:13582]
196996	GRAMD2A	GRAM domain containing 2A [Source:HGNC Symbol;Acc:HGNC:27287]
130576	LYPD6B	LY6/PLAUR domain containing 6B [Source:HGNC Symbol;Acc:HGNC:27018]
4338	MOCS2	molybdenum cofactor synthesis 2 [Source:HGNC Symbol;Acc:HGNC:7193]
79796	ALG9	ALG9 alpha-1,2-mannosyltransferase [Source:HGNC Symbol;Acc:HGNC:15672]
4121	MAN1A1	mannosidase alpha class 1A member 1 [Source:HGNC Symbol;Acc:HGNC:6821]
83862	TMEM120A	transmembrane protein 120A [Source:HGNC Symbol;Acc:HGNC:21697]
115207	KCTD12	potassium channel tetramerization domain containing 12 [Source:HGNC Symbol;Acc:HGNC:14678]
54329	GPR85	G protein-coupled receptor 85 [Source:HGNC Symbol;Acc:HGNC:4536]
55603	TENT5A	terminal nucleotidyltransferase 5A [Source:HGNC Symbol;Acc:HGNC:18345]
8449	DHX16	DEAH-box helicase 16 [Source:HGNC Symbol;Acc:HGNC:2739]
56980	PRDM10	PR/SET domain 10 [Source:HGNC Symbol;Acc:HGNC:13995]
26151	NAT9	N-acetyltransferase 9 (putative) [Source:HGNC Symbol;Acc:HGNC:23133]
121506	ERP27	endoplasmic reticulum protein 27 [Source:HGNC Symbol;Acc:HGNC:26495]
144811	LACC1	laccase domain containing 1 [Source:HGNC Symbol;Acc:HGNC:26789]
1995	ELAVL3	ELAV like RNA binding protein 3 [Source:HGNC Symbol;Acc:HGNC:3314]
22837	COBLL1	cordon-bleu WH2 repeat protein like 1 [Source:HGNC Symbol;Acc:HGNC:23571]
23281	MTUS2	microtubule associated scaffold protein 2 [Source:HGNC Symbol;Acc:HGNC:20595]
26010	SPATS2L	spermatogenesis associated serine rich 2 like [Source:HGNC Symbol;Acc:HGNC:24574]
28966	SNX24	sorting nexin 24 [Source:HGNC Symbol;Acc:HGNC:21533]
340120	ANKRD34B	ankyrin repeat domain 34B [Source:HGNC Symbol;Acc:HGNC:33736]
56927	GPR108	G protein-coupled receptor 108 [Source:HGNC Symbol;Acc:HGNC:17829]
727940	RHOXF2B	Rhox homeobox family member 2B [Source:HGNC Symbol;Acc:HGNC:33519]
7556	ZNF10	zinc finger protein 10 [Source:HGNC Symbol;Acc:HGNC:12879]
83604	TMEM47	transmembrane protein 47 [Source:HGNC Symbol;Acc:HGNC:18515]
83699	SH3BGRL2	SH3 domain binding glutamate rich protein like 2 [Source:HGNC Symbol;Acc:HGNC:15567]
84675	TRIM55	tripartite motif containing 55 [Source:HGNC Symbol;Acc:HGNC:14215]
84798	C19orf48	chromosome 19 open reading frame 48 [Source:HGNC Symbol;Acc:HGNC:29667]
84886	C1orf198	chromosome 1 open reading frame 198 [Source:HGNC Symbol;Acc:HGNC:25900]
90362	FAM110B	family with sequence similarity 110 member B [Source:HGNC Symbol;Acc:HGNC:28587]
9502	XAGE2	X antigen family member 2 [Source:HGNC Symbol;Acc:HGNC:4112]

## Sheet: betterDetection-unEQ_EC
No enrichments with q-value < .05 for this group.
