# Supplementary material for: Enhancing biological signals and detection rates in single-cell RNA-seq experiments with cDNA library equalization
Source: Nucleic Acids Res. 2021 Nov 24;50(2):e12. doi: 10.1093/nar/gkab1071 (PMC8789062; doi:10.1093/nar/gkab1071)
Supplement: gkab1071_Supplemental_Files [file gkab1071_supplemental_files.zip › SuppTable2.xlsx]

## Sheet: HVG_EQonly
Overlap Results
Collection(s):	BP
# overlaps shown:	20
# genesets in collections:	7530
# genes in comparison (n):	127
# genes in universe (N):	38404
Gene Set Name	# Genes in Gene Set (K)	Description	# Genes in Overlap (k)	k/K	p-value	FDR q-value
GO_NEGATIVE_REGULATION_OF_RESPONSE_TO_STIMULUS	1703	Any process that stops, prevents, or reduces the frequency, rate or extent of a response to a stimulus. Response to stimulus is a change in state or activity of a cell or an organism (in terms of movement, secretion, enzyme production, gene expression, etc.) as a result of a stimulus. [GOC:jid]	23	0.0135	8.7e-09	3.66e-05
GO_NEGATIVE_REGULATION_OF_SIGNALING	1427	Any process that stops, prevents, or reduces the frequency, rate or extent of a signaling process. [GOC:mtg_signal]	21	0.0147	9.71e-09	3.66e-05
GO_REGULATION_OF_CELL_DIFFERENTIATION	1881	Any process that modulates the frequency, rate or extent of cell differentiation, the process in which relatively unspecialized cells acquire specialized structural and functional features. [GOC:go_curators]	23	0.0122	5.38e-08	9.19e-05
GO_EMBRYO_DEVELOPMENT	1029	The process whose specific outcome is the progression of an embryo from its formation until the end of its embryonic life stage. The end of the embryonic stage is organism-specific. For example, for mammals, the process would begin with zygote formation and end with birth. For insects, the process would begin at zygote formation and end with larval hatching. For plant zygotic embryos, this would …	17	0.0165	5.59e-08	9.19e-05
GO_REGULATION_OF_PROTEIN_LOCALIZATION	1037	Any process that modulates the frequency, rate or extent of any process in which a protein is transported to, or maintained in, a specific location. [GOC:dph, GOC:mah, GOC:tb]	17	0.0164	6.24e-08	9.19e-05
GO_REGULATION_OF_NERVOUS_SYSTEM_DEVELOPMENT	928	Any process that modulates the frequency, rate or extent of nervous system development, the origin and formation of nervous tissue. [GOC:ai]	16	0.0172	7.97e-08	9.19e-05
GO_CELLULAR_MACROMOLECULE_LOCALIZATION	1930	Any process in which a macromolecule is transported to, and/or maintained in, a specific location at the level of a cell. Localization at the cellular level encompasses movement within the cell, from within the cell to the cell surface, or from one location to another at the surface of a cell. [GOC:mah]	23	0.0119	8.54e-08	9.19e-05
GO_CELL_CELL_SIGNALING	1665	Any process that mediates the transfer of information from one cell to another. This process includes signal transduction in the receiving cell and, where applicable, release of a ligand and any processes that actively facilitate its transport and presentation to the receiving cell. Examples include signaling via soluble ligands, via cell adhesion molecules and via gap junctions. [GOC:dos, GOC:ma…	21	0.0126	1.33e-07	0.000125
GO_REGULATION_OF_TRANSPORT	1894	Any process that modulates the frequency, rate or extent of the directed movement of substances (such as macromolecules, small molecules, ions) into, out of or within a cell, or between cells, by means of some agent such as a transporter or pore. [GOC:ai]	22	0.0116	2.63e-07	0.00022
GO_NEURON_DIFFERENTIATION	1365	The process in which a relatively unspecialized cell acquires specialized features of a neuron. [GOC:mah]	18	0.0132	6.11e-07	0.000435
GO_REGULATION_OF_CELL_DEVELOPMENT	955	Any process that modulates the rate, frequency or extent of the progression of the cell over time, from its formation to the mature structure. Cell development does not include the steps involved in committing a cell to a specific fate. [GOC:dph, GOC:tb]	15	0.0157	6.76e-07	0.000435
GO_EMBRYONIC_MORPHOGENESIS	592	The process in which anatomical structures are generated and organized during the embryonic phase. The embryonic phase begins with zygote formation. The end of the embryonic phase is organism-specific. For example, it would be at birth for mammals, larval hatching for insects and seed dormancy in plants. [GOC:jid, GOC:mtg_sensu]	12	0.0203	6.94e-07	0.000435
GO_REGULATION_OF_CELLULAR_COMPONENT_MOVEMENT	1107	Any process that modulates the frequency, rate or extent of the movement of a cellular component. [GOC:ai, GOC:dph, GOC:jl]	16	0.0145	8.34e-07	0.000483
GO_DEVELOPMENTAL_GROWTH_INVOLVED_IN_MORPHOGENESIS	233	The increase in size or mass of an anatomical structure that contributes to the structure attaining its shape. [GOC:dph]	8	0.0343	1.17e-06	0.000631
GO_NEUROGENESIS	1625	Generation of cells within the nervous system. [GO_REF:0000021, GOC:cls, GOC:curators, GOC:dgh, GOC:dph, GOC:jid, GOC:mtg_15jun06]	19	0.0117	1.73e-06	0.000815
GO_REGULATION_OF_PHOSPHORYLATION	1625	Any process that modulates the frequency, rate or extent of addition of phosphate groups into a molecule. [GOC:jl]	19	0.0117	1.73e-06	0.000815
GO_REGULATION_OF_NEURON_DIFFERENTIATION	659	Any process that modulates the frequency, rate or extent of neuron differentiation. [GOC:go_curators]	12	0.0182	2.11e-06	0.000934
GO_REGULATION_OF_PHOSPHORUS_METABOLIC_PROCESS	1823	Any process that modulates the frequency, rate or extent of the chemical reactions and pathways involving phosphorus or compounds containing phosphorus. [GOC:ai]	20	0.011	2.36e-06	0.000989
GO_REGULATION_OF_CELLULAR_LOCALIZATION	802	Any process that modulates the frequency, rate or extent of a process in which a cell, a substance, or a cellular entity is transported to, or maintained in a specific location within or in the membrane of a cell. [GOC:dph, GOC:tb]	13	0.0162	2.79e-06	0.00111
GO_GASTRULATION	185	A complex and coordinated series of cellular movements that occurs at the end of cleavage during embryonic development of most animals. The details of gastrulation vary from species to species, but usually result in the formation of the three primary germ layers, ectoderm, mesoderm and endoderm. [GOC:curators, ISBN:9780878933846]	7	0.0378	2.95e-06	0.00111
Gene/Gene Set Overlap Matrix
Entrez Gene Id	Gene Symbol	Gene Description	GO_NEGATIVE_REGULATION_OF_RESPONSE_TO_STIMULUS	GO_NEGATIVE_REGULATION_OF_SIGNALING	GO_REGULATION_OF_CELL_DIFFERENTIATION	GO_EMBRYO_DEVELOPMENT	GO_REGULATION_OF_PROTEIN_LOCALIZATION	GO_REGULATION_OF_NERVOUS_SYSTEM_DEVELOPMENT	GO_CELLULAR_MACROMOLECULE_LOCALIZATION	GO_CELL_CELL_SIGNALING	GO_REGULATION_OF_TRANSPORT	GO_NEURON_DIFFERENTIATION	GO_REGULATION_OF_CELL_DEVELOPMENT	GO_EMBRYONIC_MORPHOGENESIS	GO_REGULATION_OF_CELLULAR_COMPONENT_MOVEMENT	GO_DEVELOPMENTAL_GROWTH_INVOLVED_IN_MORPHOGENESIS	GO_NEUROGENESIS	GO_REGULATION_OF_PHOSPHORYLATION	GO_REGULATION_OF_NEURON_DIFFERENTIATION	GO_REGULATION_OF_PHOSPHORUS_METABOLIC_PROCESS	GO_REGULATION_OF_CELLULAR_LOCALIZATION	GO_GASTRULATION
652	BMP4	bone morphogenetic protein 4 [Source:HGNC Symbol;Acc:HGNC:1071]	GO_NEGATIVE_REGULATION_OF_RESPONSE_TO_STIMULUS	GO_NEGATIVE_REGULATION_OF_SIGNALING	GO_REGULATION_OF_CELL_DIFFERENTIATION	GO_EMBRYO_DEVELOPMENT	GO_REGULATION_OF_PROTEIN_LOCALIZATION	GO_REGULATION_OF_NERVOUS_SYSTEM_DEVELOPMENT	GO_CELLULAR_MACROMOLECULE_LOCALIZATION	GO_CELL_CELL_SIGNALING	GO_REGULATION_OF_TRANSPORT	GO_NEURON_DIFFERENTIATION	GO_REGULATION_OF_CELL_DEVELOPMENT	GO_EMBRYONIC_MORPHOGENESIS	GO_REGULATION_OF_CELLULAR_COMPONENT_MOVEMENT	GO_DEVELOPMENTAL_GROWTH_INVOLVED_IN_MORPHOGENESIS	GO_NEUROGENESIS	GO_REGULATION_OF_PHOSPHORYLATION	GO_REGULATION_OF_NEURON_DIFFERENTIATION	GO_REGULATION_OF_PHOSPHORUS_METABOLIC_PROCESS	GO_REGULATION_OF_CELLULAR_LOCALIZATION	GO_GASTRULATION
4038	LRP4	LDL receptor related protein 4 [Source:HGNC Symbol;Acc:HGNC:6696]	GO_NEGATIVE_REGULATION_OF_RESPONSE_TO_STIMULUS	GO_NEGATIVE_REGULATION_OF_SIGNALING	GO_REGULATION_OF_CELL_DIFFERENTIATION	GO_EMBRYO_DEVELOPMENT	GO_REGULATION_OF_PROTEIN_LOCALIZATION	GO_REGULATION_OF_NERVOUS_SYSTEM_DEVELOPMENT	GO_CELLULAR_MACROMOLECULE_LOCALIZATION	GO_CELL_CELL_SIGNALING		GO_NEURON_DIFFERENTIATION	GO_REGULATION_OF_CELL_DEVELOPMENT	GO_EMBRYONIC_MORPHOGENESIS			GO_NEUROGENESIS	GO_REGULATION_OF_PHOSPHORYLATION	GO_REGULATION_OF_NEURON_DIFFERENTIATION	GO_REGULATION_OF_PHOSPHORUS_METABOLIC_PROCESS	GO_REGULATION_OF_CELLULAR_LOCALIZATION
6423	SFRP2	secreted frizzled related protein 2 [Source:HGNC Symbol;Acc:HGNC:10777]	GO_NEGATIVE_REGULATION_OF_RESPONSE_TO_STIMULUS	GO_NEGATIVE_REGULATION_OF_SIGNALING	GO_REGULATION_OF_CELL_DIFFERENTIATION	GO_EMBRYO_DEVELOPMENT		GO_REGULATION_OF_NERVOUS_SYSTEM_DEVELOPMENT		GO_CELL_CELL_SIGNALING		GO_NEURON_DIFFERENTIATION	GO_REGULATION_OF_CELL_DEVELOPMENT	GO_EMBRYONIC_MORPHOGENESIS	GO_REGULATION_OF_CELLULAR_COMPONENT_MOVEMENT	GO_DEVELOPMENTAL_GROWTH_INVOLVED_IN_MORPHOGENESIS	GO_NEUROGENESIS	GO_REGULATION_OF_PHOSPHORYLATION	GO_REGULATION_OF_NEURON_DIFFERENTIATION	GO_REGULATION_OF_PHOSPHORUS_METABOLIC_PROCESS		GO_GASTRULATION
54567	DLL4	delta like canonical Notch ligand 4 [Source:HGNC Symbol;Acc:HGNC:2910]	GO_NEGATIVE_REGULATION_OF_RESPONSE_TO_STIMULUS	GO_NEGATIVE_REGULATION_OF_SIGNALING	GO_REGULATION_OF_CELL_DIFFERENTIATION	GO_EMBRYO_DEVELOPMENT		GO_REGULATION_OF_NERVOUS_SYSTEM_DEVELOPMENT				GO_NEURON_DIFFERENTIATION	GO_REGULATION_OF_CELL_DEVELOPMENT	GO_EMBRYONIC_MORPHOGENESIS	GO_REGULATION_OF_CELLULAR_COMPONENT_MOVEMENT		GO_NEUROGENESIS
144165	PRICKLE1	prickle planar cell polarity protein 1 [Source:HGNC Symbol;Acc:HGNC:17019]	GO_NEGATIVE_REGULATION_OF_RESPONSE_TO_STIMULUS	GO_NEGATIVE_REGULATION_OF_SIGNALING	GO_REGULATION_OF_CELL_DIFFERENTIATION	GO_EMBRYO_DEVELOPMENT			GO_CELLULAR_MACROMOLECULE_LOCALIZATION	GO_CELL_CELL_SIGNALING				GO_EMBRYONIC_MORPHOGENESIS
9573	GDF3	growth differentiation factor 3 [Source:HGNC Symbol;Acc:HGNC:4218]	GO_NEGATIVE_REGULATION_OF_RESPONSE_TO_STIMULUS	GO_NEGATIVE_REGULATION_OF_SIGNALING	GO_REGULATION_OF_CELL_DIFFERENTIATION	GO_EMBRYO_DEVELOPMENT								GO_EMBRYONIC_MORPHOGENESIS				GO_REGULATION_OF_PHOSPHORYLATION		GO_REGULATION_OF_PHOSPHORUS_METABOLIC_PROCESS		GO_GASTRULATION
348	APOE	apolipoprotein E [Source:HGNC Symbol;Acc:HGNC:613]	GO_NEGATIVE_REGULATION_OF_RESPONSE_TO_STIMULUS	GO_NEGATIVE_REGULATION_OF_SIGNALING	GO_REGULATION_OF_CELL_DIFFERENTIATION		GO_REGULATION_OF_PROTEIN_LOCALIZATION	GO_REGULATION_OF_NERVOUS_SYSTEM_DEVELOPMENT	GO_CELLULAR_MACROMOLECULE_LOCALIZATION	GO_CELL_CELL_SIGNALING	GO_REGULATION_OF_TRANSPORT	GO_NEURON_DIFFERENTIATION	GO_REGULATION_OF_CELL_DEVELOPMENT		GO_REGULATION_OF_CELLULAR_COMPONENT_MOVEMENT	GO_DEVELOPMENTAL_GROWTH_INVOLVED_IN_MORPHOGENESIS	GO_NEUROGENESIS	GO_REGULATION_OF_PHOSPHORYLATION	GO_REGULATION_OF_NEURON_DIFFERENTIATION	GO_REGULATION_OF_PHOSPHORUS_METABOLIC_PROCESS
80279	CDK5RAP3	CDK5 regulatory subunit associated protein 3 [Source:HGNC Symbol;Acc:HGNC:18673]	GO_NEGATIVE_REGULATION_OF_RESPONSE_TO_STIMULUS	GO_NEGATIVE_REGULATION_OF_SIGNALING	GO_REGULATION_OF_CELL_DIFFERENTIATION		GO_REGULATION_OF_PROTEIN_LOCALIZATION	GO_REGULATION_OF_NERVOUS_SYSTEM_DEVELOPMENT	GO_CELLULAR_MACROMOLECULE_LOCALIZATION			GO_NEURON_DIFFERENTIATION	GO_REGULATION_OF_CELL_DEVELOPMENT				GO_NEUROGENESIS	GO_REGULATION_OF_PHOSPHORYLATION	GO_REGULATION_OF_NEURON_DIFFERENTIATION	GO_REGULATION_OF_PHOSPHORUS_METABOLIC_PROCESS	GO_REGULATION_OF_CELLULAR_LOCALIZATION
5978	REST	RE1 silencing transcription factor [Source:HGNC Symbol;Acc:HGNC:9966]	GO_NEGATIVE_REGULATION_OF_RESPONSE_TO_STIMULUS	GO_NEGATIVE_REGULATION_OF_SIGNALING	GO_REGULATION_OF_CELL_DIFFERENTIATION		GO_REGULATION_OF_PROTEIN_LOCALIZATION	GO_REGULATION_OF_NERVOUS_SYSTEM_DEVELOPMENT		GO_CELL_CELL_SIGNALING	GO_REGULATION_OF_TRANSPORT	GO_NEURON_DIFFERENTIATION	GO_REGULATION_OF_CELL_DEVELOPMENT				GO_NEUROGENESIS		GO_REGULATION_OF_NEURON_DIFFERENTIATION
5590	PRKCZ	protein kinase C zeta [Source:HGNC Symbol;Acc:HGNC:9412]	GO_NEGATIVE_REGULATION_OF_RESPONSE_TO_STIMULUS	GO_NEGATIVE_REGULATION_OF_SIGNALING	GO_REGULATION_OF_CELL_DIFFERENTIATION		GO_REGULATION_OF_PROTEIN_LOCALIZATION		GO_CELLULAR_MACROMOLECULE_LOCALIZATION	GO_CELL_CELL_SIGNALING	GO_REGULATION_OF_TRANSPORT	GO_NEURON_DIFFERENTIATION				GO_DEVELOPMENTAL_GROWTH_INVOLVED_IN_MORPHOGENESIS	GO_NEUROGENESIS	GO_REGULATION_OF_PHOSPHORYLATION		GO_REGULATION_OF_PHOSPHORUS_METABOLIC_PROCESS	GO_REGULATION_OF_CELLULAR_LOCALIZATION
972	CD74	CD74 molecule [Source:HGNC Symbol;Acc:HGNC:1697]	GO_NEGATIVE_REGULATION_OF_RESPONSE_TO_STIMULUS	GO_NEGATIVE_REGULATION_OF_SIGNALING	GO_REGULATION_OF_CELL_DIFFERENTIATION				GO_CELLULAR_MACROMOLECULE_LOCALIZATION		GO_REGULATION_OF_TRANSPORT				GO_REGULATION_OF_CELLULAR_COMPONENT_MOVEMENT			GO_REGULATION_OF_PHOSPHORYLATION		GO_REGULATION_OF_PHOSPHORUS_METABOLIC_PROCESS
4772	NFATC1	nuclear factor of activated T cells 1 [Source:HGNC Symbol;Acc:HGNC:7775]	GO_NEGATIVE_REGULATION_OF_RESPONSE_TO_STIMULUS	GO_NEGATIVE_REGULATION_OF_SIGNALING	GO_REGULATION_OF_CELL_DIFFERENTIATION					GO_CELL_CELL_SIGNALING
57630	SH3RF1	SH3 domain containing ring finger 1 [Source:HGNC Symbol;Acc:HGNC:17650]	GO_NEGATIVE_REGULATION_OF_RESPONSE_TO_STIMULUS	GO_NEGATIVE_REGULATION_OF_SIGNALING	GO_REGULATION_OF_CELL_DIFFERENTIATION												GO_NEUROGENESIS	GO_REGULATION_OF_PHOSPHORYLATION		GO_REGULATION_OF_PHOSPHORUS_METABOLIC_PROCESS
2719	GPC3	glypican 3 [Source:HGNC Symbol;Acc:HGNC:4451]	GO_NEGATIVE_REGULATION_OF_RESPONSE_TO_STIMULUS	GO_NEGATIVE_REGULATION_OF_SIGNALING		GO_EMBRYO_DEVELOPMENT	GO_REGULATION_OF_PROTEIN_LOCALIZATION		GO_CELLULAR_MACROMOLECULE_LOCALIZATION	GO_CELL_CELL_SIGNALING	GO_REGULATION_OF_TRANSPORT			GO_EMBRYONIC_MORPHOGENESIS							GO_REGULATION_OF_CELLULAR_LOCALIZATION	GO_GASTRULATION
8862	APLN	apelin [Source:HGNC Symbol;Acc:HGNC:16665]	GO_NEGATIVE_REGULATION_OF_RESPONSE_TO_STIMULUS	GO_NEGATIVE_REGULATION_OF_SIGNALING		GO_EMBRYO_DEVELOPMENT				GO_CELL_CELL_SIGNALING	GO_REGULATION_OF_TRANSPORT			GO_EMBRYONIC_MORPHOGENESIS				GO_REGULATION_OF_PHOSPHORYLATION		GO_REGULATION_OF_PHOSPHORUS_METABOLIC_PROCESS		GO_GASTRULATION
845	CASQ2	calsequestrin 2 [Source:HGNC Symbol;Acc:HGNC:1513]	GO_NEGATIVE_REGULATION_OF_RESPONSE_TO_STIMULUS	GO_NEGATIVE_REGULATION_OF_SIGNALING						GO_CELL_CELL_SIGNALING	GO_REGULATION_OF_TRANSPORT										GO_REGULATION_OF_CELLULAR_LOCALIZATION
10042	HMGXB4	HMG-box containing 4 [Source:HGNC Symbol;Acc:HGNC:5003]	GO_NEGATIVE_REGULATION_OF_RESPONSE_TO_STIMULUS	GO_NEGATIVE_REGULATION_OF_SIGNALING						GO_CELL_CELL_SIGNALING
2946	GSTM2	glutathione S-transferase mu 2 [Source:HGNC Symbol;Acc:HGNC:4634]	GO_NEGATIVE_REGULATION_OF_RESPONSE_TO_STIMULUS	GO_NEGATIVE_REGULATION_OF_SIGNALING							GO_REGULATION_OF_TRANSPORT										GO_REGULATION_OF_CELLULAR_LOCALIZATION
79812	MMRN2	multimerin 2 [Source:HGNC Symbol;Acc:HGNC:19888]	GO_NEGATIVE_REGULATION_OF_RESPONSE_TO_STIMULUS	GO_NEGATIVE_REGULATION_OF_SIGNALING											GO_REGULATION_OF_CELLULAR_COMPONENT_MOVEMENT
5998	RGS3	regulator of G protein signaling 3 [Source:HGNC Symbol;Acc:HGNC:9999]	GO_NEGATIVE_REGULATION_OF_RESPONSE_TO_STIMULUS	GO_NEGATIVE_REGULATION_OF_SIGNALING														GO_REGULATION_OF_PHOSPHORYLATION		GO_REGULATION_OF_PHOSPHORUS_METABOLIC_PROCESS
10505	SEMA4F	ssemaphorin 4F [Source:HGNC Symbol;Acc:HGNC:10734]	GO_NEGATIVE_REGULATION_OF_RESPONSE_TO_STIMULUS		GO_REGULATION_OF_CELL_DIFFERENTIATION			GO_REGULATION_OF_NERVOUS_SYSTEM_DEVELOPMENT		GO_CELL_CELL_SIGNALING		GO_NEURON_DIFFERENTIATION	GO_REGULATION_OF_CELL_DEVELOPMENT		GO_REGULATION_OF_CELLULAR_COMPONENT_MOVEMENT	GO_DEVELOPMENTAL_GROWTH_INVOLVED_IN_MORPHOGENESIS	GO_NEUROGENESIS		GO_REGULATION_OF_NEURON_DIFFERENTIATION
4345	CD200	CD200 molecule [Source:HGNC Symbol;Acc:HGNC:7203]	GO_NEGATIVE_REGULATION_OF_RESPONSE_TO_STIMULUS				GO_REGULATION_OF_PROTEIN_LOCALIZATION				GO_REGULATION_OF_TRANSPORT				GO_REGULATION_OF_CELLULAR_COMPONENT_MOVEMENT
5328	PLAU	plasminogen activator, urokinase [Source:HGNC Symbol;Acc:HGNC:9052]	GO_NEGATIVE_REGULATION_OF_RESPONSE_TO_STIMULUS												GO_REGULATION_OF_CELLULAR_COMPONENT_MOVEMENT
3033	HADH	hydroxyacyl-CoA dehydrogenase [Source:HGNC Symbol;Acc:HGNC:4799]		GO_NEGATIVE_REGULATION_OF_SIGNALING			GO_REGULATION_OF_PROTEIN_LOCALIZATION			GO_CELL_CELL_SIGNALING	GO_REGULATION_OF_TRANSPORT
2016	EMX1	empty spiracles homeobox 1 [Source:HGNC Symbol;Acc:HGNC:3340]			GO_REGULATION_OF_CELL_DIFFERENTIATION	GO_EMBRYO_DEVELOPMENT		GO_REGULATION_OF_NERVOUS_SYSTEM_DEVELOPMENT				GO_NEURON_DIFFERENTIATION	GO_REGULATION_OF_CELL_DEVELOPMENT			GO_DEVELOPMENTAL_GROWTH_INVOLVED_IN_MORPHOGENESIS	GO_NEUROGENESIS
5919	RARRES2	retinoic acid receptor responder 2 [Source:HGNC Symbol;Acc:HGNC:9868]			GO_REGULATION_OF_CELL_DIFFERENTIATION	GO_EMBRYO_DEVELOPMENT									GO_REGULATION_OF_CELLULAR_COMPONENT_MOVEMENT			GO_REGULATION_OF_PHOSPHORYLATION		GO_REGULATION_OF_PHOSPHORUS_METABOLIC_PROCESS
55273	TMEM100	transmembrane protein 100 [Source:HGNC Symbol;Acc:HGNC:25607]			GO_REGULATION_OF_CELL_DIFFERENTIATION	GO_EMBRYO_DEVELOPMENT
23499	MACF1	microtubule actin crosslinking factor 1 [Source:HGNC Symbol;Acc:HGNC:13664]			GO_REGULATION_OF_CELL_DIFFERENTIATION			GO_REGULATION_OF_NERVOUS_SYSTEM_DEVELOPMENT	GO_CELLULAR_MACROMOLECULE_LOCALIZATION	GO_CELL_CELL_SIGNALING		GO_NEURON_DIFFERENTIATION	GO_REGULATION_OF_CELL_DEVELOPMENT		GO_REGULATION_OF_CELLULAR_COMPONENT_MOVEMENT	GO_DEVELOPMENTAL_GROWTH_INVOLVED_IN_MORPHOGENESIS	GO_NEUROGENESIS		GO_REGULATION_OF_NEURON_DIFFERENTIATION
23363	OBSL1	obscurin like cytoskeletal adaptor 1 [Source:HGNC Symbol;Acc:HGNC:29092]			GO_REGULATION_OF_CELL_DIFFERENTIATION			GO_REGULATION_OF_NERVOUS_SYSTEM_DEVELOPMENT	GO_CELLULAR_MACROMOLECULE_LOCALIZATION			GO_NEURON_DIFFERENTIATION	GO_REGULATION_OF_CELL_DEVELOPMENT				GO_NEUROGENESIS		GO_REGULATION_OF_NEURON_DIFFERENTIATION
22906	TRAK1	trafficking kinesin protein 1 [Source:HGNC Symbol;Acc:HGNC:29947]			GO_REGULATION_OF_CELL_DIFFERENTIATION			GO_REGULATION_OF_NERVOUS_SYSTEM_DEVELOPMENT	GO_CELLULAR_MACROMOLECULE_LOCALIZATION			GO_NEURON_DIFFERENTIATION	GO_REGULATION_OF_CELL_DEVELOPMENT				GO_NEUROGENESIS		GO_REGULATION_OF_NEURON_DIFFERENTIATION
3084	NRG1	neuregulin 1 [Source:HGNC Symbol;Acc:HGNC:7997]			GO_REGULATION_OF_CELL_DIFFERENTIATION			GO_REGULATION_OF_NERVOUS_SYSTEM_DEVELOPMENT		GO_CELL_CELL_SIGNALING	GO_REGULATION_OF_TRANSPORT	GO_NEURON_DIFFERENTIATION	GO_REGULATION_OF_CELL_DEVELOPMENT		GO_REGULATION_OF_CELLULAR_COMPONENT_MOVEMENT		GO_NEUROGENESIS	GO_REGULATION_OF_PHOSPHORYLATION		GO_REGULATION_OF_PHOSPHORUS_METABOLIC_PROCESS
54986	ULK4	unc-51 like kinase 4 [Source:HGNC Symbol;Acc:HGNC:15784]			GO_REGULATION_OF_CELL_DIFFERENTIATION			GO_REGULATION_OF_NERVOUS_SYSTEM_DEVELOPMENT				GO_NEURON_DIFFERENTIATION	GO_REGULATION_OF_CELL_DEVELOPMENT		GO_REGULATION_OF_CELLULAR_COMPONENT_MOVEMENT		GO_NEUROGENESIS	GO_REGULATION_OF_PHOSPHORYLATION	GO_REGULATION_OF_NEURON_DIFFERENTIATION	GO_REGULATION_OF_PHOSPHORUS_METABOLIC_PROCESS
1620	BRINP1	BMP/retinoic acid inducible neural specific 1 [Source:HGNC Symbol;Acc:HGNC:2687]			GO_REGULATION_OF_CELL_DIFFERENTIATION			GO_REGULATION_OF_NERVOUS_SYSTEM_DEVELOPMENT				GO_NEURON_DIFFERENTIATION	GO_REGULATION_OF_CELL_DEVELOPMENT				GO_NEUROGENESIS		GO_REGULATION_OF_NEURON_DIFFERENTIATION
27077	B9D1	B9 domain containing 1 [Source:HGNC Symbol;Acc:HGNC:24123]				GO_EMBRYO_DEVELOPMENT	GO_REGULATION_OF_PROTEIN_LOCALIZATION							GO_EMBRYONIC_MORPHOGENESIS
3676	ITGA4	integrin subunit alpha 4 [Source:HGNC Symbol;Acc:HGNC:6140]				GO_EMBRYO_DEVELOPMENT			GO_CELLULAR_MACROMOLECULE_LOCALIZATION			GO_NEURON_DIFFERENTIATION		GO_EMBRYONIC_MORPHOGENESIS	GO_REGULATION_OF_CELLULAR_COMPONENT_MOVEMENT	GO_DEVELOPMENTAL_GROWTH_INVOLVED_IN_MORPHOGENESIS	GO_NEUROGENESIS					GO_GASTRULATION
3693	ITGB5	integrin subunit beta 5 [Source:HGNC Symbol;Acc:HGNC:6160]				GO_EMBRYO_DEVELOPMENT								GO_EMBRYONIC_MORPHOGENESIS								GO_GASTRULATION
121227	LRIG3	leucine rich repeats and immunoglobulin like domains 3 [Source:HGNC Symbol;Acc:HGNC:30991]				GO_EMBRYO_DEVELOPMENT								GO_EMBRYONIC_MORPHOGENESIS
4242	MFNG	MFNG O-fucosylpeptide 3-beta-N-acetylglucosaminyltransferase [Source:HGNC Symbol;Acc:HGNC:7038]				GO_EMBRYO_DEVELOPMENT
60625	DHX35	DEAH-box helicase 35 [Source:HGNC Symbol;Acc:HGNC:15861]				GO_EMBRYO_DEVELOPMENT
29098	RANGRF	RAN guanine nucleotide release factor [Source:HGNC Symbol;Acc:HGNC:17679]					GO_REGULATION_OF_PROTEIN_LOCALIZATION		GO_CELLULAR_MACROMOLECULE_LOCALIZATION	GO_CELL_CELL_SIGNALING	GO_REGULATION_OF_TRANSPORT				GO_REGULATION_OF_CELLULAR_COMPONENT_MOVEMENT						GO_REGULATION_OF_CELLULAR_LOCALIZATION
3312	HSPA8	heat shock protein family A (Hsp70) member 8 [Source:HGNC Symbol;Acc:HGNC:5241]					GO_REGULATION_OF_PROTEIN_LOCALIZATION		GO_CELLULAR_MACROMOLECULE_LOCALIZATION	GO_CELL_CELL_SIGNALING	GO_REGULATION_OF_TRANSPORT
4931	NVL	nuclear VCP like [Source:HGNC Symbol;Acc:HGNC:8070]					GO_REGULATION_OF_PROTEIN_LOCALIZATION		GO_CELLULAR_MACROMOLECULE_LOCALIZATION												GO_REGULATION_OF_CELLULAR_LOCALIZATION
245812	CNPY4	canopy FGF signaling regulator 4 [Source:HGNC Symbol;Acc:HGNC:28631]					GO_REGULATION_OF_PROTEIN_LOCALIZATION		GO_CELLULAR_MACROMOLECULE_LOCALIZATION												GO_REGULATION_OF_CELLULAR_LOCALIZATION
26354	GNL3	G protein nucleolar 3 [Source:HGNC Symbol;Acc:HGNC:29931]					GO_REGULATION_OF_PROTEIN_LOCALIZATION		GO_CELLULAR_MACROMOLECULE_LOCALIZATION												GO_REGULATION_OF_CELLULAR_LOCALIZATION
55638	SYBU	syntabulin [Source:HGNC Symbol;Acc:HGNC:26011]					GO_REGULATION_OF_PROTEIN_LOCALIZATION			GO_CELL_CELL_SIGNALING	GO_REGULATION_OF_TRANSPORT										GO_REGULATION_OF_CELLULAR_LOCALIZATION
6513	SLC2A1	solute carrier family 2 member 1 [Source:HGNC Symbol;Acc:HGNC:11005]					GO_REGULATION_OF_PROTEIN_LOCALIZATION			GO_CELL_CELL_SIGNALING	GO_REGULATION_OF_TRANSPORT
2596	GAP43	growth associated protein 43 [Source:HGNC Symbol;Acc:HGNC:4140]						GO_REGULATION_OF_NERVOUS_SYSTEM_DEVELOPMENT				GO_NEURON_DIFFERENTIATION					GO_NEUROGENESIS
10979	FERMT2	fermitin family member 2 [Source:HGNC Symbol;Acc:HGNC:15767]							GO_CELLULAR_MACROMOLECULE_LOCALIZATION	GO_CELL_CELL_SIGNALING
4646	MYO6	myosin VI [Source:HGNC Symbol;Acc:HGNC:7605]							GO_CELLULAR_MACROMOLECULE_LOCALIZATION		GO_REGULATION_OF_TRANSPORT
55227	LRRC1	leucine rich repeat containing 1 [Source:HGNC Symbol;Acc:HGNC:14307]							GO_CELLULAR_MACROMOLECULE_LOCALIZATION
29928	TIMM22	translocase of inner mitochondrial membrane 22 [Source:HGNC Symbol;Acc:HGNC:17317]							GO_CELLULAR_MACROMOLECULE_LOCALIZATION
23203	PMPCA	peptidase, mitochondrial processing alpha subunit [Source:HGNC Symbol;Acc:HGNC:18667]							GO_CELLULAR_MACROMOLECULE_LOCALIZATION
10212	DDX39A	DExD-box helicase 39A [Source:HGNC Symbol;Acc:HGNC:17821]							GO_CELLULAR_MACROMOLECULE_LOCALIZATION
23479	ISCU	iron-sulfur cluster assembly enzyme [Source:HGNC Symbol;Acc:HGNC:29882]									GO_REGULATION_OF_TRANSPORT							GO_REGULATION_OF_PHOSPHORYLATION		GO_REGULATION_OF_PHOSPHORUS_METABOLIC_PROCESS	GO_REGULATION_OF_CELLULAR_LOCALIZATION
53827	FXYD5	FXYD domain containing ion transport regulator 5 [Source:HGNC Symbol;Acc:HGNC:4029]									GO_REGULATION_OF_TRANSPORT
84251	SGIP1	SH3GL interacting endocytic adaptor 1 [Source:HGNC Symbol;Acc:HGNC:25412]									GO_REGULATION_OF_TRANSPORT
3772	KCNJ15	potassium inwardly rectifying channel subfamily J member 15 [Source:HGNC Symbol;Acc:HGNC:6261]									GO_REGULATION_OF_TRANSPORT
53405	CLIC5	chloride intracellular channel 5 [Source:HGNC Symbol;Acc:HGNC:13517]									GO_REGULATION_OF_TRANSPORT
647135	SRGAP2B	SLIT-ROBO Rho GTPase activating protein 2B [Source:HGNC Symbol;Acc:HGNC:35237]													GO_REGULATION_OF_CELLULAR_COMPONENT_MOVEMENT
1033	CDKN3	cyclin dependent kinase inhibitor 3 [Source:HGNC Symbol;Acc:HGNC:1791]																GO_REGULATION_OF_PHOSPHORYLATION		GO_REGULATION_OF_PHOSPHORUS_METABOLIC_PROCESS
79668	PARP8	poly(ADP-ribose) polymerase family member 8 [Source:HGNC Symbol;Acc:HGNC:26124]																GO_REGULATION_OF_PHOSPHORYLATION		GO_REGULATION_OF_PHOSPHORUS_METABOLIC_PROCESS
995	CDC25C	cell division cycle 25C [Source:HGNC Symbol;Acc:HGNC:1727]																GO_REGULATION_OF_PHOSPHORYLATION		GO_REGULATION_OF_PHOSPHORUS_METABOLIC_PROCESS
85313	PPIL4	peptidylprolyl isomerase like 4 [Source:HGNC Symbol;Acc:HGNC:15702]																GO_REGULATION_OF_PHOSPHORYLATION		GO_REGULATION_OF_PHOSPHORUS_METABOLIC_PROCESS
63898	SH2D4A	SH2 domain containing 4A [Source:HGNC Symbol;Acc:HGNC:26102]																		GO_REGULATION_OF_PHOSPHORUS_METABOLIC_PROCESS
5436	POLR2G	RNA polymerase II subunit G [Source:HGNC Symbol;Acc:HGNC:9194]
256987	SERINC5	serine incorporator 5 [Source:HGNC Symbol;Acc:HGNC:18825]
1008	CDH10	cadherin 10 [Source:HGNC Symbol;Acc:HGNC:1749]
54510	PCDH18	protocadherin 18 [Source:HGNC Symbol;Acc:HGNC:14268]
56139	PCDHA10	protocadherin alpha 10 [Source:HGNC Symbol;Acc:HGNC:8664]
56142	PCDHA6	protocadherin alpha 6 [Source:HGNC Symbol;Acc:HGNC:8672]
8214	DGCR6	DiGeorge syndrome critical region gene 6 [Source:HGNC Symbol;Acc:HGNC:2846]
64343	AZI2	5-azacytidine induced 2 [Source:HGNC Symbol;Acc:HGNC:24002]
8544	PIR	pirin [Source:HGNC Symbol;Acc:HGNC:30048]
1397	CRIP2	cysteine rich protein 2 [Source:HGNC Symbol;Acc:HGNC:2361]
5305	PIP4K2A	phosphatidylinositol-5-phosphate 4-kinase type 2 alpha [Source:HGNC Symbol;Acc:HGNC:8997]
10989	IMMT	inner membrane mitochondrial protein [Source:HGNC Symbol;Acc:HGNC:6047]
100462977	MTRNR2L1	MT-RNR2 like 1 [Source:HGNC Symbol;Acc:HGNC:37155]
100463486	MTRNR2L8	MT-RNR2 like 8 [Source:HGNC Symbol;Acc:HGNC:37165]
6041	RNASEL	ribonuclease L [Source:HGNC Symbol;Acc:HGNC:10050]
8547	FCN3	ficolin 3 [Source:HGNC Symbol;Acc:HGNC:3625]
10410	IFITM3	interferon induced transmembrane protein 3 [Source:HGNC Symbol;Acc:HGNC:5414]
4048	LTA4H	leukotriene A4 hydrolase [Source:HGNC Symbol;Acc:HGNC:6710]
55790	CSGALNACT1	chondroitin sulfate N-acetylgalactosaminyltransferase 1 [Source:HGNC Symbol;Acc:HGNC:24290]
9380	GRHPR	glyoxylate and hydroxypyruvate reductase [Source:HGNC Symbol;Acc:HGNC:4570]
23659	PLA2G15	phospholipase A2 group XV [Source:HGNC Symbol;Acc:HGNC:17163]
4191	MDH2	malate dehydrogenase 2 [Source:HGNC Symbol;Acc:HGNC:6971]
3419	IDH3A	isocitrate dehydrogenase (NAD(+)) 3 catalytic subunit alpha [Source:HGNC Symbol;Acc:HGNC:5384]
883	KYAT1	kynurenine aminotransferase 1 [Source:HGNC Symbol;Acc:HGNC:1564]
84836	ABHD14B	abhydrolase domain containing 14B [Source:HGNC Symbol;Acc:HGNC:28235]
55577	NAGK	N-acetylglucosamine kinase [Source:HGNC Symbol;Acc:HGNC:17174]
2512	FTL	ferritin light chain [Source:HGNC Symbol;Acc:HGNC:3999]
5836	PYGL	glycogen phosphorylase L [Source:HGNC Symbol;Acc:HGNC:9725]
515	ATP5PB	ATP synthase peripheral stalk-membrane subunit b [Source:HGNC Symbol;Acc:HGNC:840]
50628	GEMIN4	gem nuclear organelle associated protein 4 [Source:HGNC Symbol;Acc:HGNC:15717]
23397	NCAPH	non-SMC condensin I complex subunit H [Source:HGNC Symbol;Acc:HGNC:1112]
223	ALDH9A1	aldehyde dehydrogenase 9 family member A1 [Source:HGNC Symbol;Acc:HGNC:412]
23595	ORC3	origin recognition complex subunit 3 [Source:HGNC Symbol;Acc:HGNC:8489]
84365	NIFK	nucleolar protein interacting with the FHA domain of MKI67 [Source:HGNC Symbol;Acc:HGNC:17838]
154091	SLC2A12	solute carrier family 2 member 12 [Source:HGNC Symbol;Acc:HGNC:18067]
55117	SLC6A15	solute carrier family 6 member 15 [Source:HGNC Symbol;Acc:HGNC:13621]
11004	KIF2C	kinesin family member 2C [Source:HGNC Symbol;Acc:HGNC:6393]
80765	STARD5	StAR related lipid transfer domain containing 5 [Source:HGNC Symbol;Acc:HGNC:18065]
23344	ESYT1	extended synaptotagmin 1 [Source:HGNC Symbol;Acc:HGNC:29534]
10489	LRRC41	leucine rich repeat containing 41 [Source:HGNC Symbol;Acc:HGNC:16917]
140460	ASB7	ankyrin repeat and SOCS box containing 7 [Source:HGNC Symbol;Acc:HGNC:17182]
84864	RIOX2	ribosomal oxygenase 2 [Source:HGNC Symbol;Acc:HGNC:19441]
25788	RAD54B	RAD54 homolog B [Source:HGNC Symbol;Acc:HGNC:17228]
26046	LTN1	listerin E3 ubiquitin protein ligase 1 [Source:HGNC Symbol;Acc:HGNC:13082]
84993	UBL7	ubiquitin like 7 [Source:HGNC Symbol;Acc:HGNC:28221]
91694	LONRF1	LON peptidase N-terminal domain and ring finger 1 [Source:HGNC Symbol;Acc:HGNC:26302]
51020	HDDC2	HD domain containing 2 [Source:HGNC Symbol;Acc:HGNC:21078]
969	CD69	CD69 molecule [Source:HGNC Symbol;Acc:HGNC:1694]
25941	TPGS2	tubulin polyglutamylase complex subunit 2 [Source:HGNC Symbol;Acc:HGNC:24561]
167410	LIX1	limb and CNS expressed 1 [Source:HGNC Symbol;Acc:HGNC:18581]
8479	HIRIP3	HIRA interacting protein 3 [Source:HGNC Symbol;Acc:HGNC:4917]
7805	LAPTM5	lysosomal protein transmembrane 5 [Source:HGNC Symbol;Acc:HGNC:29612]
100529241	HSPE1-MOB4	HSPE1-MOB4 readthrough [Source:HGNC Symbol;Acc:HGNC:49184]
116135	LRRC3B	leucine rich repeat containing 3B [Source:HGNC Symbol;Acc:HGNC:28105]
143879	KBTBD3	kelch repeat and BTB domain containing 3 [Source:HGNC Symbol;Acc:HGNC:22934]
150472	CBWD2	COBW domain containing 2 [Source:HGNC Symbol;Acc:HGNC:17907]
219738	FAM241B	family with sequence similarity 241 member B [Source:HGNC Symbol;Acc:HGNC:23519]
267002	PGBD2	piggyBac transposable element derived 2 [Source:HGNC Symbol;Acc:HGNC:19399]
284013	VMO1	vitelline membrane outer layer 1 homolog [Source:HGNC Symbol;Acc:HGNC:30387]
54470	ARMCX6	armadillo repeat containing X-linked 6 [Source:HGNC Symbol;Acc:HGNC:26094]
692094	MSMP	microseminoprotein, prostate associated [Source:HGNC Symbol;Acc:HGNC:29663]
79714	CCDC51	coiled-coil domain containing 51 [Source:HGNC Symbol;Acc:HGNC:25714]
84458	LCOR	ligand dependent nuclear receptor corepressor [Source:HGNC Symbol;Acc:HGNC:29503]

## Sheet: HVG_unEQonly
Overlap Results
Collection(s):	BP
# overlaps shown:	20
# genesets in collections:	7530
# genes in comparison (n):	366
# genes in universe (N):	38404
Gene Set Name	# Genes in Gene Set (K)	Description	# Genes in Overlap (k)	k/K	p-value	FDR q-value
GO_CELL_CYCLE	1864	The progression of biochemical and morphological phases and events that occur in a cell during successive cell replication or nuclear replication events. Canonically, the cell cycle comprises the replication and segregation of genetic material followed by the division of the cell, but in endocycles or syncytial cells nuclear replication or nuclear division may not be followed by cell division. [G…	71	0.0381	1.02e-23	7.67e-20
GO_MITOTIC_CELL_CYCLE	1030	Progression through the phases of the mitotic cell cycle, the most common eukaryotic cell cycle, which canonically comprises four successive phases called G1, S, G2, and M and includes replication of the genome and the subsequent segregation of chromosomes into daughter cells. In some variant cell cycles nuclear replication or nuclear division may not be followed by cell division, or G1 and G2 ph…	49	0.0476	2.32e-20	8.75e-17
GO_CELL_CYCLE_PROCESS	1399	The cellular process that ensures successive accurate and complete genome replication and chromosome segregation. [GOC:isa_complete, GOC:mtg_cell_cycle]	55	0.0393	5.25e-19	1.32e-15
GO_INTRACELLULAR_TRANSPORT	1741	The directed movement of substances within a cell. [GOC:ai]	60	0.0345	5.69e-18	1.07e-14
GO_REGULATION_OF_CELL_CYCLE	1224	Any process that modulates the rate or extent of progression through the cell cycle. [GOC:ai, GOC:dph, GOC:tb]	49	0.04	2.62e-17	3.94e-14
GO_REGULATION_OF_MITOTIC_CELL_CYCLE	664	Any process that modulates the rate or extent of progress through the mitotic cell cycle. [GOC:dph, GOC:go_curators, GOC:tb]	36	0.0542	6.09e-17	7.64e-14
GO_ORGANONITROGEN_COMPOUND_BIOSYNTHETIC_PROCESS	1859	The chemical reactions and pathways resulting in the formation of organonitrogen compound. [GOC:pr, GOC:TermGenie]	60	0.0323	1.18e-16	1.27e-13
GO_SMALL_MOLECULE_METABOLIC_PROCESS	1962	The chemical reactions and pathways involving small molecules, any low molecular weight, monomeric, non-encoded molecule. [GOC:curators, GOC:pde, GOC:vw]	61	0.0311	3.55e-16	3.34e-13
GO_CELLULAR_MACROMOLECULE_LOCALIZATION	1930	Any process in which a macromolecule is transported to, and/or maintained in, a specific location at the level of a cell. Localization at the cellular level encompasses movement within the cell, from within the cell to the cell surface, or from one location to another at the surface of a cell. [GOC:mah]	60	0.0311	6.46e-16	5.41e-13
GO_REGULATION_OF_CELL_CYCLE_PROCESS	790	Any process that modulates a cellular process that is involved in the progression of biochemical and morphological phases and events that occur in a cell during successive cell replication or nuclear replication events. [GOC:dph, GOC:tb]	37	0.0468	2.27e-15	1.71e-12
GO_CELL_CYCLE_PHASE_TRANSITION	637	The cell cycle process by which a cell commits to entering the next cell cycle phase. [GOC:mtg_cell_cycle]	32	0.0502	2.89e-14	1.98e-11
GO_REGULATION_OF_ORGANELLE_ORGANIZATION	1267	Any process that modulates the frequency, rate or extent of a process involved in the formation, arrangement of constituent parts, or disassembly of an organelle. [GOC:mah]	45	0.0355	4.27e-14	2.68e-11
GO_PROTEIN_LOCALIZATION_TO_ORGANELLE	944	A process in which a protein is transported to, or maintained in, a location within an organelle. [GOC:mah]	37	0.0392	5.13e-13	2.97e-10
GO_CELL_DIVISION	598	The process resulting in division and partitioning of components of a cell to form more cells; may or may not be accompanied by the physical separation of a cell into distinct, individually membrane-bounded daughter cells. [GOC:di, GOC:go_curators, GOC:pr]	29	0.0485	1.17e-12	6.27e-10
GO_RESPONSE_TO_ABIOTIC_STIMULUS	1235	Any process that results in a change in state or activity of a cell or an organism (in terms of movement, secretion, enzyme production, gene expression, etc.) as a result of an abiotic (not derived from living organisms) stimulus. [GOC:hb]	42	0.034	1.32e-12	6.64e-10
GO_ORGANOPHOSPHATE_METABOLIC_PROCESS	1033	The chemical reactions and pathways involving organophosphates, any phosphate-containing organic compound. [ISBN:0198506732]	38	0.0368	1.65e-12	7.79e-10
GO_CYTOSKELETON_ORGANIZATION	1335	A process that is carried out at the cellular level which results in the assembly, arrangement of constituent parts, or disassembly of cytoskeletal structures. [GOC:dph, GOC:jl, GOC:mah]	43	0.0322	4.13e-12	1.83e-09
GO_CHROMOSOME_SEGREGATION	324	The process in which genetic material, in the form of chromosomes, is organized into specific structures and then physically separated and apportioned to two or more sets. In eukaryotes, chromosome segregation begins with the condensation of chromosomes, includes chromosome separation, and ends when chromosomes have completed movement to the spindle poles. [GOC:jl, GOC:mah, GOC:mtg_cell_cycle, GO…	21	0.0648	7.95e-12	3.32e-09
GO_MITOTIC_NUCLEAR_DIVISION	264	A mitotic cell cycle process comprising the steps by which the nucleus of a eukaryotic cell divides; the process involves condensation of chromosomal DNA into a highly compacted form. Canonically, mitosis produces two daughter nuclei whose chromosome complement is identical to that of the mother cell. [ISBN:0198547684]	19	0.072	1.31e-11	5.2e-09
GO_CHROMOSOME_ORGANIZATION	1223	A process that is carried out at the cellular level that results in the assembly, arrangement of constituent parts, or disassembly of chromosomes, structures composed of a very long molecule of DNA and associated proteins that carries hereditary information. This term covers covalent modifications at the molecular level as well as spatial relationships among the major components of a chromosome. …	40	0.0327	1.55e-11	5.84e-09
Gene/Gene Set Overlap Matrix
Entrez Gene Id	Gene Symbol	Gene Description	GO_CELL_CYCLE	GO_MITOTIC_CELL_CYCLE	GO_CELL_CYCLE_PROCESS	GO_INTRACELLULAR_TRANSPORT	GO_REGULATION_OF_CELL_CYCLE	GO_REGULATION_OF_MITOTIC_CELL_CYCLE	GO_ORGANONITROGEN_COMPOUND_BIOSYNTHETIC_PROCESS	GO_SMALL_MOLECULE_METABOLIC_PROCESS	GO_CELLULAR_MACROMOLECULE_LOCALIZATION	GO_REGULATION_OF_CELL_CYCLE_PROCESS	GO_CELL_CYCLE_PHASE_TRANSITION	GO_REGULATION_OF_ORGANELLE_ORGANIZATION	GO_PROTEIN_LOCALIZATION_TO_ORGANELLE	GO_CELL_DIVISION	GO_RESPONSE_TO_ABIOTIC_STIMULUS	GO_ORGANOPHOSPHATE_METABOLIC_PROCESS	GO_CYTOSKELETON_ORGANIZATION	GO_CHROMOSOME_SEGREGATION	GO_MITOTIC_NUCLEAR_DIVISION	GO_CHROMOSOME_ORGANIZATION
8480	RAE1	ribonucleic acid export 1 [Source:HGNC Symbol;Acc:HGNC:9828]	GO_CELL_CYCLE	GO_MITOTIC_CELL_CYCLE	GO_CELL_CYCLE_PROCESS	GO_INTRACELLULAR_TRANSPORT	GO_REGULATION_OF_CELL_CYCLE	GO_REGULATION_OF_MITOTIC_CELL_CYCLE		GO_SMALL_MOLECULE_METABOLIC_PROCESS	GO_CELLULAR_MACROMOLECULE_LOCALIZATION	GO_REGULATION_OF_CELL_CYCLE_PROCESS		GO_REGULATION_OF_ORGANELLE_ORGANIZATION		GO_CELL_DIVISION	GO_RESPONSE_TO_ABIOTIC_STIMULUS	GO_ORGANOPHOSPHATE_METABOLIC_PROCESS	GO_CYTOSKELETON_ORGANIZATION			GO_CHROMOSOME_ORGANIZATION
10269	ZMPSTE24	zinc metallopeptidase STE24 [Source:HGNC Symbol;Acc:HGNC:12877]	GO_CELL_CYCLE	GO_MITOTIC_CELL_CYCLE	GO_CELL_CYCLE_PROCESS	GO_INTRACELLULAR_TRANSPORT	GO_REGULATION_OF_CELL_CYCLE	GO_REGULATION_OF_MITOTIC_CELL_CYCLE		GO_SMALL_MOLECULE_METABOLIC_PROCESS		GO_REGULATION_OF_CELL_CYCLE_PROCESS		GO_REGULATION_OF_ORGANELLE_ORGANIZATION			GO_RESPONSE_TO_ABIOTIC_STIMULUS					GO_CHROMOSOME_ORGANIZATION
25793	FBXO7	F-box protein 7 [Source:HGNC Symbol;Acc:HGNC:13586]	GO_CELL_CYCLE	GO_MITOTIC_CELL_CYCLE	GO_CELL_CYCLE_PROCESS	GO_INTRACELLULAR_TRANSPORT	GO_REGULATION_OF_CELL_CYCLE	GO_REGULATION_OF_MITOTIC_CELL_CYCLE			GO_CELLULAR_MACROMOLECULE_LOCALIZATION	GO_REGULATION_OF_CELL_CYCLE_PROCESS	GO_CELL_CYCLE_PHASE_TRANSITION	GO_REGULATION_OF_ORGANELLE_ORGANIZATION	GO_PROTEIN_LOCALIZATION_TO_ORGANELLE
55781	RIOK2	RIO kinase 2 [Source:HGNC Symbol;Acc:HGNC:18999]	GO_CELL_CYCLE	GO_MITOTIC_CELL_CYCLE	GO_CELL_CYCLE_PROCESS	GO_INTRACELLULAR_TRANSPORT	GO_REGULATION_OF_CELL_CYCLE	GO_REGULATION_OF_MITOTIC_CELL_CYCLE			GO_CELLULAR_MACROMOLECULE_LOCALIZATION	GO_REGULATION_OF_CELL_CYCLE_PROCESS	GO_CELL_CYCLE_PHASE_TRANSITION	GO_REGULATION_OF_ORGANELLE_ORGANIZATION						GO_CHROMOSOME_SEGREGATION	GO_MITOTIC_NUCLEAR_DIVISION	GO_CHROMOSOME_ORGANIZATION
10540	DCTN2	dynactin subunit 2 [Source:HGNC Symbol;Acc:HGNC:2712]	GO_CELL_CYCLE	GO_MITOTIC_CELL_CYCLE	GO_CELL_CYCLE_PROCESS	GO_INTRACELLULAR_TRANSPORT	GO_REGULATION_OF_CELL_CYCLE	GO_REGULATION_OF_MITOTIC_CELL_CYCLE			GO_CELLULAR_MACROMOLECULE_LOCALIZATION	GO_REGULATION_OF_CELL_CYCLE_PROCESS	GO_CELL_CYCLE_PHASE_TRANSITION		GO_PROTEIN_LOCALIZATION_TO_ORGANELLE				GO_CYTOSKELETON_ORGANIZATION
1639	DCTN1	dynactin subunit 1 [Source:HGNC Symbol;Acc:HGNC:2711]	GO_CELL_CYCLE	GO_MITOTIC_CELL_CYCLE	GO_CELL_CYCLE_PROCESS	GO_INTRACELLULAR_TRANSPORT	GO_REGULATION_OF_CELL_CYCLE	GO_REGULATION_OF_MITOTIC_CELL_CYCLE				GO_REGULATION_OF_CELL_CYCLE_PROCESS	GO_CELL_CYCLE_PHASE_TRANSITION	GO_REGULATION_OF_ORGANELLE_ORGANIZATION		GO_CELL_DIVISION			GO_CYTOSKELETON_ORGANIZATION
10615	SPAG5	sperm associated antigen 5 [Source:HGNC Symbol;Acc:HGNC:13452]	GO_CELL_CYCLE	GO_MITOTIC_CELL_CYCLE	GO_CELL_CYCLE_PROCESS	GO_INTRACELLULAR_TRANSPORT	GO_REGULATION_OF_CELL_CYCLE				GO_CELLULAR_MACROMOLECULE_LOCALIZATION	GO_REGULATION_OF_CELL_CYCLE_PROCESS		GO_REGULATION_OF_ORGANELLE_ORGANIZATION	GO_PROTEIN_LOCALIZATION_TO_ORGANELLE	GO_CELL_DIVISION			GO_CYTOSKELETON_ORGANIZATION	GO_CHROMOSOME_SEGREGATION	GO_MITOTIC_NUCLEAR_DIVISION	GO_CHROMOSOME_ORGANIZATION
24137	KIF4A	kinesin family member 4A [Source:HGNC Symbol;Acc:HGNC:13339]	GO_CELL_CYCLE	GO_MITOTIC_CELL_CYCLE	GO_CELL_CYCLE_PROCESS	GO_INTRACELLULAR_TRANSPORT										GO_CELL_DIVISION			GO_CYTOSKELETON_ORGANIZATION	GO_CHROMOSOME_SEGREGATION	GO_MITOTIC_NUCLEAR_DIVISION	GO_CHROMOSOME_ORGANIZATION
23019	CNOT1	CCR4-NOT transcription complex subunit 1 [Source:HGNC Symbol;Acc:HGNC:7877]	GO_CELL_CYCLE	GO_MITOTIC_CELL_CYCLE	GO_CELL_CYCLE_PROCESS		GO_REGULATION_OF_CELL_CYCLE	GO_REGULATION_OF_MITOTIC_CELL_CYCLE	GO_ORGANONITROGEN_COMPOUND_BIOSYNTHETIC_PROCESS			GO_REGULATION_OF_CELL_CYCLE_PROCESS	GO_CELL_CYCLE_PHASE_TRANSITION	GO_REGULATION_OF_ORGANELLE_ORGANIZATION
4848	CNOT2	CCR4-NOT transcription complex subunit 2 [Source:HGNC Symbol;Acc:HGNC:7878]	GO_CELL_CYCLE	GO_MITOTIC_CELL_CYCLE	GO_CELL_CYCLE_PROCESS		GO_REGULATION_OF_CELL_CYCLE	GO_REGULATION_OF_MITOTIC_CELL_CYCLE	GO_ORGANONITROGEN_COMPOUND_BIOSYNTHETIC_PROCESS			GO_REGULATION_OF_CELL_CYCLE_PROCESS	GO_CELL_CYCLE_PHASE_TRANSITION	GO_REGULATION_OF_ORGANELLE_ORGANIZATION
7832	BTG2	BTG anti-proliferation factor 2 [Source:HGNC Symbol;Acc:HGNC:1131]	GO_CELL_CYCLE	GO_MITOTIC_CELL_CYCLE	GO_CELL_CYCLE_PROCESS		GO_REGULATION_OF_CELL_CYCLE	GO_REGULATION_OF_MITOTIC_CELL_CYCLE	GO_ORGANONITROGEN_COMPOUND_BIOSYNTHETIC_PROCESS			GO_REGULATION_OF_CELL_CYCLE_PROCESS	GO_CELL_CYCLE_PHASE_TRANSITION				GO_RESPONSE_TO_ABIOTIC_STIMULUS
10213	PSMD14	proteasome 26S subunit, non-ATPase 14 [Source:HGNC Symbol;Acc:HGNC:16889]	GO_CELL_CYCLE	GO_MITOTIC_CELL_CYCLE	GO_CELL_CYCLE_PROCESS		GO_REGULATION_OF_CELL_CYCLE	GO_REGULATION_OF_MITOTIC_CELL_CYCLE		GO_SMALL_MOLECULE_METABOLIC_PROCESS		GO_REGULATION_OF_CELL_CYCLE_PROCESS	GO_CELL_CYCLE_PHASE_TRANSITION				GO_RESPONSE_TO_ABIOTIC_STIMULUS
5692	PSMB4	proteasome 20S subunit beta 4 [Source:HGNC Symbol;Acc:HGNC:9541]	GO_CELL_CYCLE	GO_MITOTIC_CELL_CYCLE	GO_CELL_CYCLE_PROCESS		GO_REGULATION_OF_CELL_CYCLE	GO_REGULATION_OF_MITOTIC_CELL_CYCLE		GO_SMALL_MOLECULE_METABOLIC_PROCESS		GO_REGULATION_OF_CELL_CYCLE_PROCESS	GO_CELL_CYCLE_PHASE_TRANSITION				GO_RESPONSE_TO_ABIOTIC_STIMULUS
1906	EDN1	endothelin 1 [Source:HGNC Symbol;Acc:HGNC:3176]	GO_CELL_CYCLE	GO_MITOTIC_CELL_CYCLE	GO_CELL_CYCLE_PROCESS		GO_REGULATION_OF_CELL_CYCLE	GO_REGULATION_OF_MITOTIC_CELL_CYCLE		GO_SMALL_MOLECULE_METABOLIC_PROCESS		GO_REGULATION_OF_CELL_CYCLE_PROCESS		GO_REGULATION_OF_ORGANELLE_ORGANIZATION			GO_RESPONSE_TO_ABIOTIC_STIMULUS		GO_CYTOSKELETON_ORGANIZATION		GO_MITOTIC_NUCLEAR_DIVISION
9212	AURKB	aurora kinase B [Source:HGNC Symbol;Acc:HGNC:11390]	GO_CELL_CYCLE	GO_MITOTIC_CELL_CYCLE	GO_CELL_CYCLE_PROCESS		GO_REGULATION_OF_CELL_CYCLE	GO_REGULATION_OF_MITOTIC_CELL_CYCLE			GO_CELLULAR_MACROMOLECULE_LOCALIZATION	GO_REGULATION_OF_CELL_CYCLE_PROCESS	GO_CELL_CYCLE_PHASE_TRANSITION	GO_REGULATION_OF_ORGANELLE_ORGANIZATION	GO_PROTEIN_LOCALIZATION_TO_ORGANELLE	GO_CELL_DIVISION	GO_RESPONSE_TO_ABIOTIC_STIMULUS		GO_CYTOSKELETON_ORGANIZATION	GO_CHROMOSOME_SEGREGATION	GO_MITOTIC_NUCLEAR_DIVISION	GO_CHROMOSOME_ORGANIZATION
5885	RAD21	RAD21 cohesin complex component [Source:HGNC Symbol;Acc:HGNC:9811]	GO_CELL_CYCLE	GO_MITOTIC_CELL_CYCLE	GO_CELL_CYCLE_PROCESS		GO_REGULATION_OF_CELL_CYCLE	GO_REGULATION_OF_MITOTIC_CELL_CYCLE			GO_CELLULAR_MACROMOLECULE_LOCALIZATION	GO_REGULATION_OF_CELL_CYCLE_PROCESS	GO_CELL_CYCLE_PHASE_TRANSITION	GO_REGULATION_OF_ORGANELLE_ORGANIZATION	GO_PROTEIN_LOCALIZATION_TO_ORGANELLE	GO_CELL_DIVISION				GO_CHROMOSOME_SEGREGATION	GO_MITOTIC_NUCLEAR_DIVISION	GO_CHROMOSOME_ORGANIZATION
7272	TTK	TTK protein kinase [Source:HGNC Symbol;Acc:HGNC:12401]	GO_CELL_CYCLE	GO_MITOTIC_CELL_CYCLE	GO_CELL_CYCLE_PROCESS		GO_REGULATION_OF_CELL_CYCLE	GO_REGULATION_OF_MITOTIC_CELL_CYCLE			GO_CELLULAR_MACROMOLECULE_LOCALIZATION	GO_REGULATION_OF_CELL_CYCLE_PROCESS	GO_CELL_CYCLE_PHASE_TRANSITION	GO_REGULATION_OF_ORGANELLE_ORGANIZATION	GO_PROTEIN_LOCALIZATION_TO_ORGANELLE				GO_CYTOSKELETON_ORGANIZATION	GO_CHROMOSOME_SEGREGATION	GO_MITOTIC_NUCLEAR_DIVISION	GO_CHROMOSOME_ORGANIZATION
983	CDK1	cyclin dependent kinase 1 [Source:HGNC Symbol;Acc:HGNC:1722]	GO_CELL_CYCLE	GO_MITOTIC_CELL_CYCLE	GO_CELL_CYCLE_PROCESS		GO_REGULATION_OF_CELL_CYCLE	GO_REGULATION_OF_MITOTIC_CELL_CYCLE			GO_CELLULAR_MACROMOLECULE_LOCALIZATION	GO_REGULATION_OF_CELL_CYCLE_PROCESS	GO_CELL_CYCLE_PHASE_TRANSITION		GO_PROTEIN_LOCALIZATION_TO_ORGANELLE	GO_CELL_DIVISION			GO_CYTOSKELETON_ORGANIZATION			GO_CHROMOSOME_ORGANIZATION
5356	PLRG1	pleiotropic regulator 1 [Source:HGNC Symbol;Acc:HGNC:9089]	GO_CELL_CYCLE	GO_MITOTIC_CELL_CYCLE	GO_CELL_CYCLE_PROCESS		GO_REGULATION_OF_CELL_CYCLE	GO_REGULATION_OF_MITOTIC_CELL_CYCLE			GO_CELLULAR_MACROMOLECULE_LOCALIZATION	GO_REGULATION_OF_CELL_CYCLE_PROCESS	GO_CELL_CYCLE_PHASE_TRANSITION		GO_PROTEIN_LOCALIZATION_TO_ORGANELLE
25836	NIPBL	NIPBL cohesin loading factor [Source:HGNC Symbol;Acc:HGNC:28862]	GO_CELL_CYCLE	GO_MITOTIC_CELL_CYCLE	GO_CELL_CYCLE_PROCESS		GO_REGULATION_OF_CELL_CYCLE	GO_REGULATION_OF_MITOTIC_CELL_CYCLE			GO_CELLULAR_MACROMOLECULE_LOCALIZATION	GO_REGULATION_OF_CELL_CYCLE_PROCESS		GO_REGULATION_OF_ORGANELLE_ORGANIZATION	GO_PROTEIN_LOCALIZATION_TO_ORGANELLE		GO_RESPONSE_TO_ABIOTIC_STIMULUS			GO_CHROMOSOME_SEGREGATION	GO_MITOTIC_NUCLEAR_DIVISION	GO_CHROMOSOME_ORGANIZATION
2770	GNAI1	G protein subunit alpha i1 [Source:HGNC Symbol;Acc:HGNC:4384]	GO_CELL_CYCLE	GO_MITOTIC_CELL_CYCLE	GO_CELL_CYCLE_PROCESS		GO_REGULATION_OF_CELL_CYCLE	GO_REGULATION_OF_MITOTIC_CELL_CYCLE			GO_CELLULAR_MACROMOLECULE_LOCALIZATION	GO_REGULATION_OF_CELL_CYCLE_PROCESS		GO_REGULATION_OF_ORGANELLE_ORGANIZATION		GO_CELL_DIVISION			GO_CYTOSKELETON_ORGANIZATION
4436	MSH2	mutS homolog 2 [Source:HGNC Symbol;Acc:HGNC:7325]	GO_CELL_CYCLE	GO_MITOTIC_CELL_CYCLE	GO_CELL_CYCLE_PROCESS		GO_REGULATION_OF_CELL_CYCLE	GO_REGULATION_OF_MITOTIC_CELL_CYCLE			GO_CELLULAR_MACROMOLECULE_LOCALIZATION				GO_PROTEIN_LOCALIZATION_TO_ORGANELLE		GO_RESPONSE_TO_ABIOTIC_STIMULUS					GO_CHROMOSOME_ORGANIZATION
991	CDC20	cell division cycle 20 [Source:HGNC Symbol;Acc:HGNC:1723]	GO_CELL_CYCLE	GO_MITOTIC_CELL_CYCLE	GO_CELL_CYCLE_PROCESS		GO_REGULATION_OF_CELL_CYCLE	GO_REGULATION_OF_MITOTIC_CELL_CYCLE				GO_REGULATION_OF_CELL_CYCLE_PROCESS	GO_CELL_CYCLE_PHASE_TRANSITION	GO_REGULATION_OF_ORGANELLE_ORGANIZATION		GO_CELL_DIVISION			GO_CYTOSKELETON_ORGANIZATION	GO_CHROMOSOME_SEGREGATION	GO_MITOTIC_NUCLEAR_DIVISION	GO_CHROMOSOME_ORGANIZATION
10733	PLK4	polo like kinase 4 [Source:HGNC Symbol;Acc:HGNC:11397]	GO_CELL_CYCLE	GO_MITOTIC_CELL_CYCLE	GO_CELL_CYCLE_PROCESS		GO_REGULATION_OF_CELL_CYCLE	GO_REGULATION_OF_MITOTIC_CELL_CYCLE				GO_REGULATION_OF_CELL_CYCLE_PROCESS	GO_CELL_CYCLE_PHASE_TRANSITION	GO_REGULATION_OF_ORGANELLE_ORGANIZATION		GO_CELL_DIVISION			GO_CYTOSKELETON_ORGANIZATION
699	BUB1	BUB1 mitotic checkpoint serine/threonine kinase [Source:HGNC Symbol;Acc:HGNC:1148]	GO_CELL_CYCLE	GO_MITOTIC_CELL_CYCLE	GO_CELL_CYCLE_PROCESS		GO_REGULATION_OF_CELL_CYCLE	GO_REGULATION_OF_MITOTIC_CELL_CYCLE				GO_REGULATION_OF_CELL_CYCLE_PROCESS	GO_CELL_CYCLE_PHASE_TRANSITION	GO_REGULATION_OF_ORGANELLE_ORGANIZATION		GO_CELL_DIVISION				GO_CHROMOSOME_SEGREGATION	GO_MITOTIC_NUCLEAR_DIVISION	GO_CHROMOSOME_ORGANIZATION
51499	TRIAP1	TP53 regulated inhibitor of apoptosis 1 [Source:HGNC Symbol;Acc:HGNC:26937]	GO_CELL_CYCLE	GO_MITOTIC_CELL_CYCLE	GO_CELL_CYCLE_PROCESS		GO_REGULATION_OF_CELL_CYCLE	GO_REGULATION_OF_MITOTIC_CELL_CYCLE				GO_REGULATION_OF_CELL_CYCLE_PROCESS	GO_CELL_CYCLE_PHASE_TRANSITION	GO_REGULATION_OF_ORGANELLE_ORGANIZATION			GO_RESPONSE_TO_ABIOTIC_STIMULUS
56984	PSMG2	proteasome assembly chaperone 2 [Source:HGNC Symbol;Acc:HGNC:24929]	GO_CELL_CYCLE	GO_MITOTIC_CELL_CYCLE	GO_CELL_CYCLE_PROCESS		GO_REGULATION_OF_CELL_CYCLE	GO_REGULATION_OF_MITOTIC_CELL_CYCLE				GO_REGULATION_OF_CELL_CYCLE_PROCESS	GO_CELL_CYCLE_PHASE_TRANSITION	GO_REGULATION_OF_ORGANELLE_ORGANIZATION						GO_CHROMOSOME_SEGREGATION	GO_MITOTIC_NUCLEAR_DIVISION	GO_CHROMOSOME_ORGANIZATION
11200	CHEK2	checkpoint kinase 2 [Source:HGNC Symbol;Acc:HGNC:16627]	GO_CELL_CYCLE	GO_MITOTIC_CELL_CYCLE	GO_CELL_CYCLE_PROCESS		GO_REGULATION_OF_CELL_CYCLE	GO_REGULATION_OF_MITOTIC_CELL_CYCLE				GO_REGULATION_OF_CELL_CYCLE_PROCESS	GO_CELL_CYCLE_PHASE_TRANSITION			GO_CELL_DIVISION	GO_RESPONSE_TO_ABIOTIC_STIMULUS		GO_CYTOSKELETON_ORGANIZATION		GO_MITOTIC_NUCLEAR_DIVISION
131601	TPRA1	transmembrane protein adipocyte associated 1 [Source:HGNC Symbol;Acc:HGNC:30413]	GO_CELL_CYCLE	GO_MITOTIC_CELL_CYCLE	GO_CELL_CYCLE_PROCESS		GO_REGULATION_OF_CELL_CYCLE	GO_REGULATION_OF_MITOTIC_CELL_CYCLE				GO_REGULATION_OF_CELL_CYCLE_PROCESS	GO_CELL_CYCLE_PHASE_TRANSITION			GO_CELL_DIVISION
55031	USP47	ubiquitin specific peptidase 47 [Source:HGNC Symbol;Acc:HGNC:20076]	GO_CELL_CYCLE	GO_MITOTIC_CELL_CYCLE	GO_CELL_CYCLE_PROCESS		GO_REGULATION_OF_CELL_CYCLE	GO_REGULATION_OF_MITOTIC_CELL_CYCLE				GO_REGULATION_OF_CELL_CYCLE_PROCESS	GO_CELL_CYCLE_PHASE_TRANSITION				GO_RESPONSE_TO_ABIOTIC_STIMULUS
51514	DTL	denticleless E3 ubiquitin protein ligase homolog [Source:HGNC Symbol;Acc:HGNC:30288]	GO_CELL_CYCLE	GO_MITOTIC_CELL_CYCLE	GO_CELL_CYCLE_PROCESS		GO_REGULATION_OF_CELL_CYCLE	GO_REGULATION_OF_MITOTIC_CELL_CYCLE				GO_REGULATION_OF_CELL_CYCLE_PROCESS	GO_CELL_CYCLE_PHASE_TRANSITION				GO_RESPONSE_TO_ABIOTIC_STIMULUS
22995	CEP152	centrosomal protein 152 [Source:HGNC Symbol;Acc:HGNC:29298]	GO_CELL_CYCLE	GO_MITOTIC_CELL_CYCLE	GO_CELL_CYCLE_PROCESS		GO_REGULATION_OF_CELL_CYCLE	GO_REGULATION_OF_MITOTIC_CELL_CYCLE				GO_REGULATION_OF_CELL_CYCLE_PROCESS	GO_CELL_CYCLE_PHASE_TRANSITION						GO_CYTOSKELETON_ORGANIZATION
8243	SMC1A	structural maintenance of chromosomes 1A [Source:HGNC Symbol;Acc:HGNC:11111]	GO_CELL_CYCLE	GO_MITOTIC_CELL_CYCLE	GO_CELL_CYCLE_PROCESS		GO_REGULATION_OF_CELL_CYCLE	GO_REGULATION_OF_MITOTIC_CELL_CYCLE				GO_REGULATION_OF_CELL_CYCLE_PROCESS		GO_REGULATION_OF_ORGANELLE_ORGANIZATION		GO_CELL_DIVISION	GO_RESPONSE_TO_ABIOTIC_STIMULUS		GO_CYTOSKELETON_ORGANIZATION	GO_CHROMOSOME_SEGREGATION	GO_MITOTIC_NUCLEAR_DIVISION	GO_CHROMOSOME_ORGANIZATION
51203	NUSAP1	nucleolar and spindle associated protein 1 [Source:HGNC Symbol;Acc:HGNC:18538]	GO_CELL_CYCLE	GO_MITOTIC_CELL_CYCLE	GO_CELL_CYCLE_PROCESS		GO_REGULATION_OF_CELL_CYCLE	GO_REGULATION_OF_MITOTIC_CELL_CYCLE				GO_REGULATION_OF_CELL_CYCLE_PROCESS		GO_REGULATION_OF_ORGANELLE_ORGANIZATION		GO_CELL_DIVISION			GO_CYTOSKELETON_ORGANIZATION	GO_CHROMOSOME_SEGREGATION	GO_MITOTIC_NUCLEAR_DIVISION	GO_CHROMOSOME_ORGANIZATION
64793	CEP85	centrosomal protein 85 [Source:HGNC Symbol;Acc:HGNC:25309]	GO_CELL_CYCLE	GO_MITOTIC_CELL_CYCLE	GO_CELL_CYCLE_PROCESS		GO_REGULATION_OF_CELL_CYCLE	GO_REGULATION_OF_MITOTIC_CELL_CYCLE				GO_REGULATION_OF_CELL_CYCLE_PROCESS		GO_REGULATION_OF_ORGANELLE_ORGANIZATION					GO_CYTOSKELETON_ORGANIZATION	GO_CHROMOSOME_SEGREGATION	GO_MITOTIC_NUCLEAR_DIVISION
4288	MKI67	marker of proliferation Ki-67 [Source:HGNC Symbol;Acc:HGNC:7107]	GO_CELL_CYCLE	GO_MITOTIC_CELL_CYCLE	GO_CELL_CYCLE_PROCESS		GO_REGULATION_OF_CELL_CYCLE	GO_REGULATION_OF_MITOTIC_CELL_CYCLE				GO_REGULATION_OF_CELL_CYCLE_PROCESS		GO_REGULATION_OF_ORGANELLE_ORGANIZATION						GO_CHROMOSOME_SEGREGATION	GO_MITOTIC_NUCLEAR_DIVISION	GO_CHROMOSOME_ORGANIZATION
1163	CKS1B	CDC28 protein kinase regulatory subunit 1B [Source:HGNC Symbol;Acc:HGNC:19083]	GO_CELL_CYCLE	GO_MITOTIC_CELL_CYCLE	GO_CELL_CYCLE_PROCESS		GO_REGULATION_OF_CELL_CYCLE	GO_REGULATION_OF_MITOTIC_CELL_CYCLE					GO_CELL_CYCLE_PHASE_TRANSITION			GO_CELL_DIVISION
9055	PRC1	protein regulator of cytokinesis 1 [Source:HGNC Symbol;Acc:HGNC:9341]	GO_CELL_CYCLE	GO_MITOTIC_CELL_CYCLE	GO_CELL_CYCLE_PROCESS		GO_REGULATION_OF_CELL_CYCLE					GO_REGULATION_OF_CELL_CYCLE_PROCESS				GO_CELL_DIVISION			GO_CYTOSKELETON_ORGANIZATION	GO_CHROMOSOME_SEGREGATION	GO_MITOTIC_NUCLEAR_DIVISION	GO_CHROMOSOME_ORGANIZATION
900	CCNG1	cyclin G1 [Source:HGNC Symbol;Acc:HGNC:1592]	GO_CELL_CYCLE	GO_MITOTIC_CELL_CYCLE	GO_CELL_CYCLE_PROCESS		GO_REGULATION_OF_CELL_CYCLE						GO_CELL_CYCLE_PHASE_TRANSITION			GO_CELL_DIVISION
22822	PHLDA1	pleckstrin homology like domain family A member 1 [Source:HGNC Symbol;Acc:HGNC:8933]	GO_CELL_CYCLE	GO_MITOTIC_CELL_CYCLE	GO_CELL_CYCLE_PROCESS				GO_ORGANONITROGEN_COMPOUND_BIOSYNTHETIC_PROCESS				GO_CELL_CYCLE_PHASE_TRANSITION
131405	TRIM71	tripartite motif containing 71 [Source:HGNC Symbol;Acc:HGNC:32669]	GO_CELL_CYCLE	GO_MITOTIC_CELL_CYCLE	GO_CELL_CYCLE_PROCESS				GO_ORGANONITROGEN_COMPOUND_BIOSYNTHETIC_PROCESS				GO_CELL_CYCLE_PHASE_TRANSITION
8554	PIAS1	protein inhibitor of activated STAT 1 [Source:HGNC Symbol;Acc:HGNC:2752]	GO_CELL_CYCLE	GO_MITOTIC_CELL_CYCLE	GO_CELL_CYCLE_PROCESS								GO_CELL_CYCLE_PHASE_TRANSITION				GO_RESPONSE_TO_ABIOTIC_STIMULUS
4174	MCM5	minichromosome maintenance complex component 5 [Source:HGNC Symbol;Acc:HGNC:6948]	GO_CELL_CYCLE	GO_MITOTIC_CELL_CYCLE	GO_CELL_CYCLE_PROCESS								GO_CELL_CYCLE_PHASE_TRANSITION									GO_CHROMOSOME_ORGANIZATION
8462	KLF11	Kruppel like factor 11 [Source:HGNC Symbol;Acc:HGNC:11811]	GO_CELL_CYCLE	GO_MITOTIC_CELL_CYCLE	GO_CELL_CYCLE_PROCESS								GO_CELL_CYCLE_PHASE_TRANSITION
5520	PPP2R2A	protein phosphatase 2 regulatory subunit Balpha [Source:HGNC Symbol;Acc:HGNC:9304]	GO_CELL_CYCLE	GO_MITOTIC_CELL_CYCLE	GO_CELL_CYCLE_PROCESS								GO_CELL_CYCLE_PHASE_TRANSITION
10051	SMC4	structural maintenance of chromosomes 4 [Source:HGNC Symbol;Acc:HGNC:14013]	GO_CELL_CYCLE	GO_MITOTIC_CELL_CYCLE	GO_CELL_CYCLE_PROCESS											GO_CELL_DIVISION				GO_CHROMOSOME_SEGREGATION	GO_MITOTIC_NUCLEAR_DIVISION	GO_CHROMOSOME_ORGANIZATION
64151	NCAPG	non-SMC condensin I complex subunit G [Source:HGNC Symbol;Acc:HGNC:24304]	GO_CELL_CYCLE	GO_MITOTIC_CELL_CYCLE	GO_CELL_CYCLE_PROCESS											GO_CELL_DIVISION				GO_CHROMOSOME_SEGREGATION	GO_MITOTIC_NUCLEAR_DIVISION	GO_CHROMOSOME_ORGANIZATION
694	BTG1	BTG anti-proliferation factor 1 [Source:HGNC Symbol;Acc:HGNC:1130]	GO_CELL_CYCLE	GO_MITOTIC_CELL_CYCLE			GO_REGULATION_OF_CELL_CYCLE	GO_REGULATION_OF_MITOTIC_CELL_CYCLE
9039	UBA3	ubiquitin like modifier activating enzyme 3 [Source:HGNC Symbol;Acc:HGNC:12470]	GO_CELL_CYCLE	GO_MITOTIC_CELL_CYCLE			GO_REGULATION_OF_CELL_CYCLE
7430	EZR	ezrin [Source:HGNC Symbol;Acc:HGNC:12691]	GO_CELL_CYCLE		GO_CELL_CYCLE_PROCESS	GO_INTRACELLULAR_TRANSPORT					GO_CELLULAR_MACROMOLECULE_LOCALIZATION			GO_REGULATION_OF_ORGANELLE_ORGANIZATION	GO_PROTEIN_LOCALIZATION_TO_ORGANELLE				GO_CYTOSKELETON_ORGANIZATION
8872	CDC123	cell division cycle 123 [Source:HGNC Symbol;Acc:HGNC:16827]	GO_CELL_CYCLE		GO_CELL_CYCLE_PROCESS		GO_REGULATION_OF_CELL_CYCLE		GO_ORGANONITROGEN_COMPOUND_BIOSYNTHETIC_PROCESS							GO_CELL_DIVISION
6662	SOX9	SRY-box transcription factor 9 [Source:HGNC Symbol;Acc:HGNC:11204]	GO_CELL_CYCLE		GO_CELL_CYCLE_PROCESS		GO_REGULATION_OF_CELL_CYCLE				GO_CELLULAR_MACROMOLECULE_LOCALIZATION	GO_REGULATION_OF_CELL_CYCLE_PROCESS			GO_PROTEIN_LOCALIZATION_TO_ORGANELLE		GO_RESPONSE_TO_ABIOTIC_STIMULUS		GO_CYTOSKELETON_ORGANIZATION			GO_CHROMOSOME_ORGANIZATION
26054	SENP6	SUMO specific peptidase 6 [Source:HGNC Symbol;Acc:HGNC:20944]	GO_CELL_CYCLE		GO_CELL_CYCLE_PROCESS		GO_REGULATION_OF_CELL_CYCLE					GO_REGULATION_OF_CELL_CYCLE_PROCESS		GO_REGULATION_OF_ORGANELLE_ORGANIZATION					GO_CYTOSKELETON_ORGANIZATION			GO_CHROMOSOME_ORGANIZATION
63979	FIGNL1	fidgetin like 1 [Source:HGNC Symbol;Acc:HGNC:13286]	GO_CELL_CYCLE		GO_CELL_CYCLE_PROCESS		GO_REGULATION_OF_CELL_CYCLE										GO_RESPONSE_TO_ABIOTIC_STIMULUS		GO_CYTOSKELETON_ORGANIZATION
56916	SMARCAD1	SWI/SNF-related, matrix-associated actin-dependent regulator of chromatin, subfamily a, containing DEAD/H box 1 [Source:HGNC Symbol;Acc:HGNC:18398]	GO_CELL_CYCLE		GO_CELL_CYCLE_PROCESS					GO_SMALL_MOLECULE_METABOLIC_PROCESS								GO_ORGANOPHOSPHATE_METABOLIC_PROCESS		GO_CHROMOSOME_SEGREGATION		GO_CHROMOSOME_ORGANIZATION
114799	ESCO1	establishment of sister chromatid cohesion N-acetyltransferase 1 [Source:HGNC Symbol;Acc:HGNC:24645]	GO_CELL_CYCLE		GO_CELL_CYCLE_PROCESS															GO_CHROMOSOME_SEGREGATION		GO_CHROMOSOME_ORGANIZATION
23304	UBR2	ubiquitin protein ligase E3 component n-recognin 2 [Source:HGNC Symbol;Acc:HGNC:21289]	GO_CELL_CYCLE		GO_CELL_CYCLE_PROCESS																	GO_CHROMOSOME_ORGANIZATION
5743	PTGS2	prostaglandin-endoperoxide synthase 2 [Source:HGNC Symbol;Acc:HGNC:9605]	GO_CELL_CYCLE			GO_INTRACELLULAR_TRANSPORT	GO_REGULATION_OF_CELL_CYCLE		GO_ORGANONITROGEN_COMPOUND_BIOSYNTHETIC_PROCESS	GO_SMALL_MOLECULE_METABOLIC_PROCESS	GO_CELLULAR_MACROMOLECULE_LOCALIZATION				GO_PROTEIN_LOCALIZATION_TO_ORGANELLE		GO_RESPONSE_TO_ABIOTIC_STIMULUS	GO_ORGANOPHOSPHATE_METABOLIC_PROCESS
382	ARF6	ADP ribosylation factor 6 [Source:HGNC Symbol;Acc:HGNC:659]	GO_CELL_CYCLE			GO_INTRACELLULAR_TRANSPORT					GO_CELLULAR_MACROMOLECULE_LOCALIZATION			GO_REGULATION_OF_ORGANELLE_ORGANIZATION	GO_PROTEIN_LOCALIZATION_TO_ORGANELLE	GO_CELL_DIVISION			GO_CYTOSKELETON_ORGANIZATION
10628	TXNIP	thioredoxin interacting protein [Source:HGNC Symbol;Acc:HGNC:16952]	GO_CELL_CYCLE			GO_INTRACELLULAR_TRANSPORT					GO_CELLULAR_MACROMOLECULE_LOCALIZATION				GO_PROTEIN_LOCALIZATION_TO_ORGANELLE	GO_CELL_DIVISION	GO_RESPONSE_TO_ABIOTIC_STIMULUS
5501	PPP1CC	protein phosphatase 1 catalytic subunit gamma [Source:HGNC Symbol;Acc:HGNC:9283]	GO_CELL_CYCLE			GO_INTRACELLULAR_TRANSPORT										GO_CELL_DIVISION	GO_RESPONSE_TO_ABIOTIC_STIMULUS
55207	ARL8B	ADP ribosylation factor like GTPase 8B [Source:HGNC Symbol;Acc:HGNC:25564]	GO_CELL_CYCLE			GO_INTRACELLULAR_TRANSPORT										GO_CELL_DIVISION				GO_CHROMOSOME_SEGREGATION
650	BMP2	bone morphogenetic protein 2 [Source:HGNC Symbol;Acc:HGNC:1069]	GO_CELL_CYCLE				GO_REGULATION_OF_CELL_CYCLE			GO_SMALL_MOLECULE_METABOLIC_PROCESS							GO_RESPONSE_TO_ABIOTIC_STIMULUS
93649	MYOCD	myocardin [Source:HGNC Symbol;Acc:HGNC:16067]	GO_CELL_CYCLE				GO_REGULATION_OF_CELL_CYCLE							GO_REGULATION_OF_ORGANELLE_ORGANIZATION			GO_RESPONSE_TO_ABIOTIC_STIMULUS					GO_CHROMOSOME_ORGANIZATION
905	CCNT2	cyclin T2 [Source:HGNC Symbol;Acc:HGNC:1600]	GO_CELL_CYCLE				GO_REGULATION_OF_CELL_CYCLE									GO_CELL_DIVISION
892	CCNC	cyclin C [Source:HGNC Symbol;Acc:HGNC:1581]	GO_CELL_CYCLE				GO_REGULATION_OF_CELL_CYCLE
55183	RIF1	replication timing regulatory factor 1 [Source:HGNC Symbol;Acc:HGNC:23207]	GO_CELL_CYCLE											GO_REGULATION_OF_ORGANELLE_ORGANIZATION								GO_CHROMOSOME_ORGANIZATION
25847	ANAPC13	anaphase promoting complex subunit 13 [Source:HGNC Symbol;Acc:HGNC:24540]	GO_CELL_CYCLE													GO_CELL_DIVISION
83872	HMCN1	hemicentin 1 [Source:HGNC Symbol;Acc:HGNC:19194]	GO_CELL_CYCLE													GO_CELL_DIVISION
10904	BLCAP	BLCAP apoptosis inducing factor [Source:HGNC Symbol;Acc:HGNC:1055]	GO_CELL_CYCLE
9988	DMTF1	cyclin D binding myb like transcription factor 1 [Source:HGNC Symbol;Acc:HGNC:14603]	GO_CELL_CYCLE
4947	OAZ2	ornithine decarboxylase antizyme 2 [Source:HGNC Symbol;Acc:HGNC:8096]				GO_INTRACELLULAR_TRANSPORT			GO_ORGANONITROGEN_COMPOUND_BIOSYNTHETIC_PROCESS	GO_SMALL_MOLECULE_METABOLIC_PROCESS	GO_CELLULAR_MACROMOLECULE_LOCALIZATION
51125	GOLGA7	golgin A7 [Source:HGNC Symbol;Acc:HGNC:24876]				GO_INTRACELLULAR_TRANSPORT			GO_ORGANONITROGEN_COMPOUND_BIOSYNTHETIC_PROCESS		GO_CELLULAR_MACROMOLECULE_LOCALIZATION
340481	ZDHHC21	zinc finger DHHC-type containing 21 [Source:HGNC Symbol;Acc:HGNC:20750]				GO_INTRACELLULAR_TRANSPORT			GO_ORGANONITROGEN_COMPOUND_BIOSYNTHETIC_PROCESS		GO_CELLULAR_MACROMOLECULE_LOCALIZATION
53371	NUP54	nucleoporin 54 [Source:HGNC Symbol;Acc:HGNC:17359]				GO_INTRACELLULAR_TRANSPORT				GO_SMALL_MOLECULE_METABOLIC_PROCESS	GO_CELLULAR_MACROMOLECULE_LOCALIZATION				GO_PROTEIN_LOCALIZATION_TO_ORGANELLE		GO_RESPONSE_TO_ABIOTIC_STIMULUS	GO_ORGANOPHOSPHATE_METABOLIC_PROCESS
55746	NUP133	nucleoporin 133 [Source:HGNC Symbol;Acc:HGNC:18016]				GO_INTRACELLULAR_TRANSPORT				GO_SMALL_MOLECULE_METABOLIC_PROCESS	GO_CELLULAR_MACROMOLECULE_LOCALIZATION				GO_PROTEIN_LOCALIZATION_TO_ORGANELLE		GO_RESPONSE_TO_ABIOTIC_STIMULUS	GO_ORGANOPHOSPHATE_METABOLIC_PROCESS
6342	SCP2	sterol carrier protein 2 [Source:HGNC Symbol;Acc:HGNC:10606]				GO_INTRACELLULAR_TRANSPORT				GO_SMALL_MOLECULE_METABOLIC_PROCESS	GO_CELLULAR_MACROMOLECULE_LOCALIZATION				GO_PROTEIN_LOCALIZATION_TO_ORGANELLE
3815	KIT	KIT proto-oncogene, receptor tyrosine kinase [Source:HGNC Symbol;Acc:HGNC:6342]				GO_INTRACELLULAR_TRANSPORT				GO_SMALL_MOLECULE_METABOLIC_PROCESS						GO_CELL_DIVISION	GO_RESPONSE_TO_ABIOTIC_STIMULUS	GO_ORGANOPHOSPHATE_METABOLIC_PROCESS	GO_CYTOSKELETON_ORGANIZATION
9530	BAG4	BCL2 associated athanogene 4 [Source:HGNC Symbol;Acc:HGNC:940]				GO_INTRACELLULAR_TRANSPORT					GO_CELLULAR_MACROMOLECULE_LOCALIZATION			GO_REGULATION_OF_ORGANELLE_ORGANIZATION	GO_PROTEIN_LOCALIZATION_TO_ORGANELLE		GO_RESPONSE_TO_ABIOTIC_STIMULUS		GO_CYTOSKELETON_ORGANIZATION
10456	HAX1	HCLS1 associated protein X-1 [Source:HGNC Symbol;Acc:HGNC:16915]				GO_INTRACELLULAR_TRANSPORT					GO_CELLULAR_MACROMOLECULE_LOCALIZATION			GO_REGULATION_OF_ORGANELLE_ORGANIZATION	GO_PROTEIN_LOCALIZATION_TO_ORGANELLE				GO_CYTOSKELETON_ORGANIZATION
51366	UBR5	ubiquitin protein ligase E3 component n-recognin 5 [Source:HGNC Symbol;Acc:HGNC:16806]				GO_INTRACELLULAR_TRANSPORT					GO_CELLULAR_MACROMOLECULE_LOCALIZATION			GO_REGULATION_OF_ORGANELLE_ORGANIZATION	GO_PROTEIN_LOCALIZATION_TO_ORGANELLE							GO_CHROMOSOME_ORGANIZATION
10971	YWHAQ	tyrosine 3-monooxygenase/tryptophan 5-monooxygenase activation protein theta [Source:HGNC Symbol;Acc:HGNC:12854]				GO_INTRACELLULAR_TRANSPORT					GO_CELLULAR_MACROMOLECULE_LOCALIZATION			GO_REGULATION_OF_ORGANELLE_ORGANIZATION	GO_PROTEIN_LOCALIZATION_TO_ORGANELLE
10425	ARIH2	ariadne RBR E3 ubiquitin protein ligase 2 [Source:HGNC Symbol;Acc:HGNC:690]				GO_INTRACELLULAR_TRANSPORT					GO_CELLULAR_MACROMOLECULE_LOCALIZATION			GO_REGULATION_OF_ORGANELLE_ORGANIZATION	GO_PROTEIN_LOCALIZATION_TO_ORGANELLE
2017	CTTN	cortactin [Source:HGNC Symbol;Acc:HGNC:3338]				GO_INTRACELLULAR_TRANSPORT					GO_CELLULAR_MACROMOLECULE_LOCALIZATION			GO_REGULATION_OF_ORGANELLE_ORGANIZATION					GO_CYTOSKELETON_ORGANIZATION
287	ANK2	ankyrin 2 [Source:HGNC Symbol;Acc:HGNC:493]				GO_INTRACELLULAR_TRANSPORT					GO_CELLULAR_MACROMOLECULE_LOCALIZATION				GO_PROTEIN_LOCALIZATION_TO_ORGANELLE				GO_CYTOSKELETON_ORGANIZATION
54469	ZFAND6	zinc finger AN1-type containing 6 [Source:HGNC Symbol;Acc:HGNC:30164]				GO_INTRACELLULAR_TRANSPORT					GO_CELLULAR_MACROMOLECULE_LOCALIZATION				GO_PROTEIN_LOCALIZATION_TO_ORGANELLE
55754	TMEM30A	transmembrane protein 30A [Source:HGNC Symbol;Acc:HGNC:16667]				GO_INTRACELLULAR_TRANSPORT					GO_CELLULAR_MACROMOLECULE_LOCALIZATION				GO_PROTEIN_LOCALIZATION_TO_ORGANELLE
29103	DNAJC15	DnaJ heat shock protein family (Hsp40) member C15 [Source:HGNC Symbol;Acc:HGNC:20325]				GO_INTRACELLULAR_TRANSPORT					GO_CELLULAR_MACROMOLECULE_LOCALIZATION				GO_PROTEIN_LOCALIZATION_TO_ORGANELLE
10440	TIMM17A	translocase of inner mitochondrial membrane 17A [Source:HGNC Symbol;Acc:HGNC:17315]				GO_INTRACELLULAR_TRANSPORT					GO_CELLULAR_MACROMOLECULE_LOCALIZATION				GO_PROTEIN_LOCALIZATION_TO_ORGANELLE
134266	GRPEL2	GrpE like 2, mitochondrial [Source:HGNC Symbol;Acc:HGNC:21060]				GO_INTRACELLULAR_TRANSPORT					GO_CELLULAR_MACROMOLECULE_LOCALIZATION				GO_PROTEIN_LOCALIZATION_TO_ORGANELLE
100287932	TIMM23	translocase of inner mitochondrial membrane 23 [Source:HGNC Symbol;Acc:HGNC:17312]				GO_INTRACELLULAR_TRANSPORT					GO_CELLULAR_MACROMOLECULE_LOCALIZATION				GO_PROTEIN_LOCALIZATION_TO_ORGANELLE
10953	TOMM34	translocase of outer mitochondrial membrane 34 [Source:HGNC Symbol;Acc:HGNC:15746]				GO_INTRACELLULAR_TRANSPORT					GO_CELLULAR_MACROMOLECULE_LOCALIZATION				GO_PROTEIN_LOCALIZATION_TO_ORGANELLE
11337	GABARAP	GABA type A receptor-associated protein [Source:HGNC Symbol;Acc:HGNC:4067]				GO_INTRACELLULAR_TRANSPORT					GO_CELLULAR_MACROMOLECULE_LOCALIZATION								GO_CYTOSKELETON_ORGANIZATION
23197	FAF2	Fas associated factor family member 2 [Source:HGNC Symbol;Acc:HGNC:24666]				GO_INTRACELLULAR_TRANSPORT					GO_CELLULAR_MACROMOLECULE_LOCALIZATION
6426	SRSF1	serine and arginine rich splicing factor 1 [Source:HGNC Symbol;Acc:HGNC:10780]				GO_INTRACELLULAR_TRANSPORT					GO_CELLULAR_MACROMOLECULE_LOCALIZATION
9341	VAMP3	vesicle associated membrane protein 3 [Source:HGNC Symbol;Acc:HGNC:12644]				GO_INTRACELLULAR_TRANSPORT					GO_CELLULAR_MACROMOLECULE_LOCALIZATION
56912	IFT46	intraflagellar transport 46 [Source:HGNC Symbol;Acc:HGNC:26146]				GO_INTRACELLULAR_TRANSPORT					GO_CELLULAR_MACROMOLECULE_LOCALIZATION
6103	RPGR	retinitis pigmentosa GTPase regulator [Source:HGNC Symbol;Acc:HGNC:10295]				GO_INTRACELLULAR_TRANSPORT					GO_CELLULAR_MACROMOLECULE_LOCALIZATION
2319	FLOT2	flotillin 2 [Source:HGNC Symbol;Acc:HGNC:3758]				GO_INTRACELLULAR_TRANSPORT					GO_CELLULAR_MACROMOLECULE_LOCALIZATION
22931	RAB18	RAB18, member RAS oncogene family [Source:HGNC Symbol;Acc:HGNC:14244]				GO_INTRACELLULAR_TRANSPORT					GO_CELLULAR_MACROMOLECULE_LOCALIZATION
10483	SEC23B	SEC23 homolog B, coat complex II component [Source:HGNC Symbol;Acc:HGNC:10702]				GO_INTRACELLULAR_TRANSPORT					GO_CELLULAR_MACROMOLECULE_LOCALIZATION
63894	VIPAS39	VPS33B interacting protein, apical-basolateral polarity regulator, spe-39 homolog [Source:HGNC Symbol;Acc:HGNC:20347]				GO_INTRACELLULAR_TRANSPORT					GO_CELLULAR_MACROMOLECULE_LOCALIZATION
6746	SSR2	signal sequence receptor subunit 2 [Source:HGNC Symbol;Acc:HGNC:11324]				GO_INTRACELLULAR_TRANSPORT					GO_CELLULAR_MACROMOLECULE_LOCALIZATION
8905	AP1S2	adaptor related protein complex 1 subunit sigma 2 [Source:HGNC Symbol;Acc:HGNC:560]				GO_INTRACELLULAR_TRANSPORT					GO_CELLULAR_MACROMOLECULE_LOCALIZATION
23603	CORO1C	coronin 1C [Source:HGNC Symbol;Acc:HGNC:2254]				GO_INTRACELLULAR_TRANSPORT													GO_CYTOSKELETON_ORGANIZATION
6272	SORT1	sortilin 1 [Source:HGNC Symbol;Acc:HGNC:11186]				GO_INTRACELLULAR_TRANSPORT
55291	PPP6R3	protein phosphatase 6 regulatory subunit 3 [Source:HGNC Symbol;Acc:HGNC:1173]				GO_INTRACELLULAR_TRANSPORT
553115	PEF1	penta-EF-hand domain containing 1 [Source:HGNC Symbol;Acc:HGNC:30009]				GO_INTRACELLULAR_TRANSPORT
966	CD59	CD59 molecule (CD59 blood group) [Source:HGNC Symbol;Acc:HGNC:1689]				GO_INTRACELLULAR_TRANSPORT
10342	TFG	trafficking from ER to golgi regulator [Source:HGNC Symbol;Acc:HGNC:11758]				GO_INTRACELLULAR_TRANSPORT
10175	CNIH1	cornichon family AMPA receptor auxiliary protein 1 [Source:HGNC Symbol;Acc:HGNC:19431]				GO_INTRACELLULAR_TRANSPORT
51534	VTA1	vesicle trafficking 1 [Source:HGNC Symbol;Acc:HGNC:20954]				GO_INTRACELLULAR_TRANSPORT
404636	DENND10	DENN domain containing 10 [Source:HGNC Symbol;Acc:HGNC:31793]				GO_INTRACELLULAR_TRANSPORT
8411	EEA1	early endosome antigen 1 [Source:HGNC Symbol;Acc:HGNC:3185]				GO_INTRACELLULAR_TRANSPORT
4253	MIA2	MIA SH3 domain ER export factor 2 [Source:HGNC Symbol;Acc:HGNC:18432]				GO_INTRACELLULAR_TRANSPORT
29959	NRBP1	nuclear receptor binding protein 1 [Source:HGNC Symbol;Acc:HGNC:7993]				GO_INTRACELLULAR_TRANSPORT
54830	NUP62CL	nucleoporin 62 C-terminal like [Source:HGNC Symbol;Acc:HGNC:25960]				GO_INTRACELLULAR_TRANSPORT
10135	NAMPT	nicotinamide phosphoribosyltransferase [Source:HGNC Symbol;Acc:HGNC:30092]							GO_ORGANONITROGEN_COMPOUND_BIOSYNTHETIC_PROCESS	GO_SMALL_MOLECULE_METABOLIC_PROCESS							GO_RESPONSE_TO_ABIOTIC_STIMULUS	GO_ORGANOPHOSPHATE_METABOLIC_PROCESS
5351	PLOD1	procollagen-lysine,2-oxoglutarate 5-dioxygenase 1 [Source:HGNC Symbol;Acc:HGNC:9081]							GO_ORGANONITROGEN_COMPOUND_BIOSYNTHETIC_PROCESS	GO_SMALL_MOLECULE_METABOLIC_PROCESS							GO_RESPONSE_TO_ABIOTIC_STIMULUS
84869	CBR4	carbonyl reductase 4 [Source:HGNC Symbol;Acc:HGNC:25891]							GO_ORGANONITROGEN_COMPOUND_BIOSYNTHETIC_PROCESS	GO_SMALL_MOLECULE_METABOLIC_PROCESS								GO_ORGANOPHOSPHATE_METABOLIC_PROCESS
54704	PDP1	pyruvate dehyrogenase phosphatase catalytic subunit 1 [Source:HGNC Symbol;Acc:HGNC:9279]							GO_ORGANONITROGEN_COMPOUND_BIOSYNTHETIC_PROCESS	GO_SMALL_MOLECULE_METABOLIC_PROCESS								GO_ORGANOPHOSPHATE_METABOLIC_PROCESS
60481	ELOVL5	ELOVL fatty acid elongase 5 [Source:HGNC Symbol;Acc:HGNC:21308]							GO_ORGANONITROGEN_COMPOUND_BIOSYNTHETIC_PROCESS	GO_SMALL_MOLECULE_METABOLIC_PROCESS								GO_ORGANOPHOSPHATE_METABOLIC_PROCESS
9524	TECR	trans-2,3-enoyl-CoA reductase [Source:HGNC Symbol;Acc:HGNC:4551]							GO_ORGANONITROGEN_COMPOUND_BIOSYNTHETIC_PROCESS	GO_SMALL_MOLECULE_METABOLIC_PROCESS								GO_ORGANOPHOSPHATE_METABOLIC_PROCESS
10327	AKR1A1	aldo-keto reductase family 1 member A1 [Source:HGNC Symbol;Acc:HGNC:380]							GO_ORGANONITROGEN_COMPOUND_BIOSYNTHETIC_PROCESS	GO_SMALL_MOLECULE_METABOLIC_PROCESS								GO_ORGANOPHOSPHATE_METABOLIC_PROCESS
5162	PDHB	pyruvate dehydrogenase E1 beta subunit [Source:HGNC Symbol;Acc:HGNC:8808]							GO_ORGANONITROGEN_COMPOUND_BIOSYNTHETIC_PROCESS	GO_SMALL_MOLECULE_METABOLIC_PROCESS								GO_ORGANOPHOSPHATE_METABOLIC_PROCESS
51000	SLC35B3	solute carrier family 35 member B3 [Source:HGNC Symbol;Acc:HGNC:21601]							GO_ORGANONITROGEN_COMPOUND_BIOSYNTHETIC_PROCESS	GO_SMALL_MOLECULE_METABOLIC_PROCESS								GO_ORGANOPHOSPHATE_METABOLIC_PROCESS
3251	HPRT1	hypoxanthine phosphoribosyltransferase 1 [Source:HGNC Symbol;Acc:HGNC:5157]							GO_ORGANONITROGEN_COMPOUND_BIOSYNTHETIC_PROCESS	GO_SMALL_MOLECULE_METABOLIC_PROCESS								GO_ORGANOPHOSPHATE_METABOLIC_PROCESS
79717	PPCS	phosphopantothenoylcysteine synthetase [Source:HGNC Symbol;Acc:HGNC:25686]							GO_ORGANONITROGEN_COMPOUND_BIOSYNTHETIC_PROCESS	GO_SMALL_MOLECULE_METABOLIC_PROCESS								GO_ORGANOPHOSPHATE_METABOLIC_PROCESS
2983	GUCY1B1	guanylate cyclase 1 soluble subunit beta 1 [Source:HGNC Symbol;Acc:HGNC:4687]							GO_ORGANONITROGEN_COMPOUND_BIOSYNTHETIC_PROCESS	GO_SMALL_MOLECULE_METABOLIC_PROCESS								GO_ORGANOPHOSPHATE_METABOLIC_PROCESS
1635	DCTD	dCMP deaminase [Source:HGNC Symbol;Acc:HGNC:2710]							GO_ORGANONITROGEN_COMPOUND_BIOSYNTHETIC_PROCESS	GO_SMALL_MOLECULE_METABOLIC_PROCESS								GO_ORGANOPHOSPHATE_METABOLIC_PROCESS
2950	GSTP1	glutathione S-transferase pi 1 [Source:HGNC Symbol;Acc:HGNC:4638]							GO_ORGANONITROGEN_COMPOUND_BIOSYNTHETIC_PROCESS	GO_SMALL_MOLECULE_METABOLIC_PROCESS
4969	OGN	osteoglycin [Source:HGNC Symbol;Acc:HGNC:8126]							GO_ORGANONITROGEN_COMPOUND_BIOSYNTHETIC_PROCESS	GO_SMALL_MOLECULE_METABOLIC_PROCESS
51495	HACD3	3-hydroxyacyl-CoA dehydratase 3 [Source:HGNC Symbol;Acc:HGNC:24175]							GO_ORGANONITROGEN_COMPOUND_BIOSYNTHETIC_PROCESS	GO_SMALL_MOLECULE_METABOLIC_PROCESS
51363	CHST15	carbohydrate sulfotransferase 15 [Source:HGNC Symbol;Acc:HGNC:18137]							GO_ORGANONITROGEN_COMPOUND_BIOSYNTHETIC_PROCESS	GO_SMALL_MOLECULE_METABOLIC_PROCESS
10678	B3GNT2	UDP-GlcNAc:betaGal beta-1,3-N-acetylglucosaminyltransferase 2 [Source:HGNC Symbol;Acc:HGNC:15629]							GO_ORGANONITROGEN_COMPOUND_BIOSYNTHETIC_PROCESS	GO_SMALL_MOLECULE_METABOLIC_PROCESS
9446	GSTO1	glutathione S-transferase omega 1 [Source:HGNC Symbol;Acc:HGNC:13312]							GO_ORGANONITROGEN_COMPOUND_BIOSYNTHETIC_PROCESS	GO_SMALL_MOLECULE_METABOLIC_PROCESS
54529	ASNSD1	asparagine synthetase domain containing 1 [Source:HGNC Symbol;Acc:HGNC:24910]							GO_ORGANONITROGEN_COMPOUND_BIOSYNTHETIC_PROCESS	GO_SMALL_MOLECULE_METABOLIC_PROCESS
10003	NAALAD2	N-acetylated alpha-linked acidic dipeptidase 2 [Source:HGNC Symbol;Acc:HGNC:14526]							GO_ORGANONITROGEN_COMPOUND_BIOSYNTHETIC_PROCESS	GO_SMALL_MOLECULE_METABOLIC_PROCESS
29968	PSAT1	phosphoserine aminotransferase 1 [Source:HGNC Symbol;Acc:HGNC:19129]							GO_ORGANONITROGEN_COMPOUND_BIOSYNTHETIC_PROCESS	GO_SMALL_MOLECULE_METABOLIC_PROCESS
34	ACADM	acyl-CoA dehydrogenase medium chain [Source:HGNC Symbol;Acc:HGNC:89]							GO_ORGANONITROGEN_COMPOUND_BIOSYNTHETIC_PROCESS	GO_SMALL_MOLECULE_METABOLIC_PROCESS
3376	IARS1	isoleucyl-tRNA synthetase 1 [Source:HGNC Symbol;Acc:HGNC:5330]							GO_ORGANONITROGEN_COMPOUND_BIOSYNTHETIC_PROCESS	GO_SMALL_MOLECULE_METABOLIC_PROCESS
6611	SMS	spermine synthase [Source:HGNC Symbol;Acc:HGNC:11123]							GO_ORGANONITROGEN_COMPOUND_BIOSYNTHETIC_PROCESS	GO_SMALL_MOLECULE_METABOLIC_PROCESS
2098	ESD	esterase D [Source:HGNC Symbol;Acc:HGNC:3465]							GO_ORGANONITROGEN_COMPOUND_BIOSYNTHETIC_PROCESS	GO_SMALL_MOLECULE_METABOLIC_PROCESS
7555	CNBP	CCHC-type zinc finger nucleic acid binding protein [Source:HGNC Symbol;Acc:HGNC:13164]							GO_ORGANONITROGEN_COMPOUND_BIOSYNTHETIC_PROCESS	GO_SMALL_MOLECULE_METABOLIC_PROCESS
1965	EIF2S1	eukaryotic translation initiation factor 2 subunit alpha [Source:HGNC Symbol;Acc:HGNC:3265]							GO_ORGANONITROGEN_COMPOUND_BIOSYNTHETIC_PROCESS								GO_RESPONSE_TO_ABIOTIC_STIMULUS
80315	CPEB4	cytoplasmic polyadenylation element binding protein 4 [Source:HGNC Symbol;Acc:HGNC:21747]							GO_ORGANONITROGEN_COMPOUND_BIOSYNTHETIC_PROCESS								GO_RESPONSE_TO_ABIOTIC_STIMULUS
1967	EIF2B1	eukaryotic translation initiation factor 2B subunit alpha [Source:HGNC Symbol;Acc:HGNC:3257]							GO_ORGANONITROGEN_COMPOUND_BIOSYNTHETIC_PROCESS								GO_RESPONSE_TO_ABIOTIC_STIMULUS
5277	PIGA	phosphatidylinositol glycan anchor biosynthesis class A [Source:HGNC Symbol;Acc:HGNC:8957]							GO_ORGANONITROGEN_COMPOUND_BIOSYNTHETIC_PROCESS									GO_ORGANOPHOSPHATE_METABOLIC_PROCESS
5279	PIGC	phosphatidylinositol glycan anchor biosynthesis class C [Source:HGNC Symbol;Acc:HGNC:8960]							GO_ORGANONITROGEN_COMPOUND_BIOSYNTHETIC_PROCESS									GO_ORGANOPHOSPHATE_METABOLIC_PROCESS
5281	PIGF	phosphatidylinositol glycan anchor biosynthesis class F [Source:HGNC Symbol;Acc:HGNC:8962]							GO_ORGANONITROGEN_COMPOUND_BIOSYNTHETIC_PROCESS									GO_ORGANOPHOSPHATE_METABOLIC_PROCESS
4338	MOCS2	molybdenum cofactor synthesis 2 [Source:HGNC Symbol;Acc:HGNC:7193]							GO_ORGANONITROGEN_COMPOUND_BIOSYNTHETIC_PROCESS									GO_ORGANOPHOSPHATE_METABOLIC_PROCESS
201595	STT3B	STT3 oligosaccharyltransferase complex catalytic subunit B [Source:HGNC Symbol;Acc:HGNC:30611]							GO_ORGANONITROGEN_COMPOUND_BIOSYNTHETIC_PROCESS
160418	TMTC3	transmembrane O-mannosyltransferase targeting cadherins 3 [Source:HGNC Symbol;Acc:HGNC:26899]							GO_ORGANONITROGEN_COMPOUND_BIOSYNTHETIC_PROCESS
10643	IGF2BP3	insulin like growth factor 2 mRNA binding protein 3 [Source:HGNC Symbol;Acc:HGNC:28868]							GO_ORGANONITROGEN_COMPOUND_BIOSYNTHETIC_PROCESS
2107	ETF1	eukaryotic translation termination factor 1 [Source:HGNC Symbol;Acc:HGNC:3477]							GO_ORGANONITROGEN_COMPOUND_BIOSYNTHETIC_PROCESS
4076	CAPRIN1	cell cycle associated protein 1 [Source:HGNC Symbol;Acc:HGNC:6743]							GO_ORGANONITROGEN_COMPOUND_BIOSYNTHETIC_PROCESS
28958	COA3	cytochrome c oxidase assembly factor 3 [Source:HGNC Symbol;Acc:HGNC:24990]							GO_ORGANONITROGEN_COMPOUND_BIOSYNTHETIC_PROCESS
83939	EIF2A	eukaryotic translation initiation factor 2A [Source:HGNC Symbol;Acc:HGNC:3254]							GO_ORGANONITROGEN_COMPOUND_BIOSYNTHETIC_PROCESS
79053	ALG8	ALG8 alpha-1,3-glucosyltransferase [Source:HGNC Symbol;Acc:HGNC:23161]							GO_ORGANONITROGEN_COMPOUND_BIOSYNTHETIC_PROCESS
6388	SDF2	stromal cell derived factor 2 [Source:HGNC Symbol;Acc:HGNC:10675]							GO_ORGANONITROGEN_COMPOUND_BIOSYNTHETIC_PROCESS
4121	MAN1A1	mannosidase alpha class 1A member 1 [Source:HGNC Symbol;Acc:HGNC:6821]							GO_ORGANONITROGEN_COMPOUND_BIOSYNTHETIC_PROCESS
1725	DHPS	deoxyhypusine synthase [Source:HGNC Symbol;Acc:HGNC:2869]							GO_ORGANONITROGEN_COMPOUND_BIOSYNTHETIC_PROCESS
9728	SECISBP2L	SECIS binding protein 2 like [Source:HGNC Symbol;Acc:HGNC:28997]							GO_ORGANONITROGEN_COMPOUND_BIOSYNTHETIC_PROCESS
7818	DAP3	death associated protein 3 [Source:HGNC Symbol;Acc:HGNC:2673]							GO_ORGANONITROGEN_COMPOUND_BIOSYNTHETIC_PROCESS
29088	MRPL15	mitochondrial ribosomal protein L15 [Source:HGNC Symbol;Acc:HGNC:14054]							GO_ORGANONITROGEN_COMPOUND_BIOSYNTHETIC_PROCESS
51253	MRPL37	mitochondrial ribosomal protein L37 [Source:HGNC Symbol;Acc:HGNC:14034]							GO_ORGANONITROGEN_COMPOUND_BIOSYNTHETIC_PROCESS
54148	MRPL39	mitochondrial ribosomal protein L39 [Source:HGNC Symbol;Acc:HGNC:14027]							GO_ORGANONITROGEN_COMPOUND_BIOSYNTHETIC_PROCESS
115209	OMA1	OMA1 zinc metallopeptidase [Source:HGNC Symbol;Acc:HGNC:29661]								GO_SMALL_MOLECULE_METABOLIC_PROCESS				GO_REGULATION_OF_ORGANELLE_ORGANIZATION
51447	IP6K2	inositol hexakisphosphate kinase 2 [Source:HGNC Symbol;Acc:HGNC:17313]								GO_SMALL_MOLECULE_METABOLIC_PROCESS								GO_ORGANOPHOSPHATE_METABOLIC_PROCESS
5210	PFKFB4	6-phosphofructo-2-kinase/fructose-2,6-biphosphatase 4 [Source:HGNC Symbol;Acc:HGNC:8875]								GO_SMALL_MOLECULE_METABOLIC_PROCESS								GO_ORGANOPHOSPHATE_METABOLIC_PROCESS
230	ALDOC	aldolase, fructose-bisphosphate C [Source:HGNC Symbol;Acc:HGNC:418]								GO_SMALL_MOLECULE_METABOLIC_PROCESS								GO_ORGANOPHOSPHATE_METABOLIC_PROCESS
669	BPGM	bisphosphoglycerate mutase [Source:HGNC Symbol;Acc:HGNC:1093]								GO_SMALL_MOLECULE_METABOLIC_PROCESS								GO_ORGANOPHOSPHATE_METABOLIC_PROCESS
3030	HADHA	hydroxyacyl-CoA dehydrogenase trifunctional multienzyme complex subunit alpha [Source:HGNC Symbol;Acc:HGNC:4801]								GO_SMALL_MOLECULE_METABOLIC_PROCESS								GO_ORGANOPHOSPHATE_METABOLIC_PROCESS
50640	PNPLA8	patatin like phospholipase domain containing 8 [Source:HGNC Symbol;Acc:HGNC:28900]								GO_SMALL_MOLECULE_METABOLIC_PROCESS								GO_ORGANOPHOSPHATE_METABOLIC_PROCESS
5142	PDE4B	phosphodiesterase 4B [Source:HGNC Symbol;Acc:HGNC:8781]								GO_SMALL_MOLECULE_METABOLIC_PROCESS								GO_ORGANOPHOSPHATE_METABOLIC_PROCESS
51477	ISYNA1	inositol-3-phosphate synthase 1 [Source:HGNC Symbol;Acc:HGNC:29821]								GO_SMALL_MOLECULE_METABOLIC_PROCESS								GO_ORGANOPHOSPHATE_METABOLIC_PROCESS
23007	PLCH1	phospholipase C eta 1 [Source:HGNC Symbol;Acc:HGNC:29185]								GO_SMALL_MOLECULE_METABOLIC_PROCESS								GO_ORGANOPHOSPHATE_METABOLIC_PROCESS
2222	FDFT1	farnesyl-diphosphate farnesyltransferase 1 [Source:HGNC Symbol;Acc:HGNC:3629]								GO_SMALL_MOLECULE_METABOLIC_PROCESS								GO_ORGANOPHOSPHATE_METABOLIC_PROCESS
64768	IPPK	inositol-pentakisphosphate 2-kinase [Source:HGNC Symbol;Acc:HGNC:14645]								GO_SMALL_MOLECULE_METABOLIC_PROCESS								GO_ORGANOPHOSPHATE_METABOLIC_PROCESS
102157402	AK6	adenylate kinase 6 [Source:HGNC Symbol;Acc:HGNC:49151]								GO_SMALL_MOLECULE_METABOLIC_PROCESS								GO_ORGANOPHOSPHATE_METABOLIC_PROCESS
25996	REXO2	RNA exonuclease 2 [Source:HGNC Symbol;Acc:HGNC:17851]								GO_SMALL_MOLECULE_METABOLIC_PROCESS								GO_ORGANOPHOSPHATE_METABOLIC_PROCESS
10007	GNPDA1	glucosamine-6-phosphate deaminase 1 [Source:HGNC Symbol;Acc:HGNC:4417]								GO_SMALL_MOLECULE_METABOLIC_PROCESS
51141	INSIG2	insulin induced gene 2 [Source:HGNC Symbol;Acc:HGNC:20452]								GO_SMALL_MOLECULE_METABOLIC_PROCESS
3421	IDH3G	isocitrate dehydrogenase (NAD(+)) 3 non-catalytic subunit gamma [Source:HGNC Symbol;Acc:HGNC:5386]								GO_SMALL_MOLECULE_METABOLIC_PROCESS
27430	MAT2B	methionine adenosyltransferase 2B [Source:HGNC Symbol;Acc:HGNC:6905]								GO_SMALL_MOLECULE_METABOLIC_PROCESS
6713	SQLE	squalene epoxidase [Source:HGNC Symbol;Acc:HGNC:11279]								GO_SMALL_MOLECULE_METABOLIC_PROCESS
6309	SC5D	sterol-C5-desaturase [Source:HGNC Symbol;Acc:HGNC:10547]								GO_SMALL_MOLECULE_METABOLIC_PROCESS
6526	SLC5A3	solute carrier family 5 member 3 [Source:HGNC Symbol;Acc:HGNC:11038]								GO_SMALL_MOLECULE_METABOLIC_PROCESS
6950	TCP1	t-complex 1 [Source:HGNC Symbol;Acc:HGNC:11655]									GO_CELLULAR_MACROMOLECULE_LOCALIZATION			GO_REGULATION_OF_ORGANELLE_ORGANIZATION	GO_PROTEIN_LOCALIZATION_TO_ORGANELLE							GO_CHROMOSOME_ORGANIZATION
10694	CCT8	chaperonin containing TCP1 subunit 8 [Source:HGNC Symbol;Acc:HGNC:1623]									GO_CELLULAR_MACROMOLECULE_LOCALIZATION			GO_REGULATION_OF_ORGANELLE_ORGANIZATION	GO_PROTEIN_LOCALIZATION_TO_ORGANELLE							GO_CHROMOSOME_ORGANIZATION
1948	EFNB2	ephrin B2 [Source:HGNC Symbol;Acc:HGNC:3227]									GO_CELLULAR_MACROMOLECULE_LOCALIZATION				GO_PROTEIN_LOCALIZATION_TO_ORGANELLE
23788	MTCH2	mitochondrial carrier 2 [Source:HGNC Symbol;Acc:HGNC:17587]									GO_CELLULAR_MACROMOLECULE_LOCALIZATION				GO_PROTEIN_LOCALIZATION_TO_ORGANELLE
84896	ATAD1	ATPase family AAA domain containing 1 [Source:HGNC Symbol;Acc:HGNC:25903]									GO_CELLULAR_MACROMOLECULE_LOCALIZATION				GO_PROTEIN_LOCALIZATION_TO_ORGANELLE
51382	ATP6V1D	ATPase H+ transporting V1 subunit D [Source:HGNC Symbol;Acc:HGNC:13527]									GO_CELLULAR_MACROMOLECULE_LOCALIZATION				GO_PROTEIN_LOCALIZATION_TO_ORGANELLE
2339	FNTA	farnesyltransferase, CAAX box, alpha [Source:HGNC Symbol;Acc:HGNC:3782]									GO_CELLULAR_MACROMOLECULE_LOCALIZATION						GO_RESPONSE_TO_ABIOTIC_STIMULUS
23493	HEY2	hes related family bHLH transcription factor with YRPW motif 2 [Source:HGNC Symbol;Acc:HGNC:4881]									GO_CELLULAR_MACROMOLECULE_LOCALIZATION
30851	TAX1BP3	Tax1 binding protein 3 [Source:HGNC Symbol;Acc:HGNC:30684]									GO_CELLULAR_MACROMOLECULE_LOCALIZATION
9375	TM9SF2	transmembrane 9 superfamily member 2 [Source:HGNC Symbol;Acc:HGNC:11865]									GO_CELLULAR_MACROMOLECULE_LOCALIZATION
253260	RICTOR	RPTOR independent companion of MTOR complex 2 [Source:HGNC Symbol;Acc:HGNC:28611]												GO_REGULATION_OF_ORGANELLE_ORGANIZATION					GO_CYTOSKELETON_ORGANIZATION
11075	STMN2	stathmin 2 [Source:HGNC Symbol;Acc:HGNC:10577]												GO_REGULATION_OF_ORGANELLE_ORGANIZATION					GO_CYTOSKELETON_ORGANIZATION
10602	CDC42EP3	CDC42 effector protein 3 [Source:HGNC Symbol;Acc:HGNC:16943]												GO_REGULATION_OF_ORGANELLE_ORGANIZATION					GO_CYTOSKELETON_ORGANIZATION
961	CD47	CD47 molecule [Source:HGNC Symbol;Acc:HGNC:1682]												GO_REGULATION_OF_ORGANELLE_ORGANIZATION					GO_CYTOSKELETON_ORGANIZATION
167227	DCP2	decapping mRNA 2 [Source:HGNC Symbol;Acc:HGNC:24452]												GO_REGULATION_OF_ORGANELLE_ORGANIZATION								GO_CHROMOSOME_ORGANIZATION
55196	RESF1	retroelement silencing factor 1 [Source:HGNC Symbol;Acc:HGNC:25559]												GO_REGULATION_OF_ORGANELLE_ORGANIZATION								GO_CHROMOSOME_ORGANIZATION
10962	MLLT11	MLLT11 transcription factor 7 cofactor [Source:HGNC Symbol;Acc:HGNC:16997]												GO_REGULATION_OF_ORGANELLE_ORGANIZATION
10641	NPRL2	NPR2 like, GATOR1 complex subunit [Source:HGNC Symbol;Acc:HGNC:24969]												GO_REGULATION_OF_ORGANELLE_ORGANIZATION
27063	ANKRD1	ankyrin repeat domain 1 [Source:HGNC Symbol;Acc:HGNC:15819]															GO_RESPONSE_TO_ABIOTIC_STIMULUS		GO_CYTOSKELETON_ORGANIZATION
85453	TSPYL5	TSPY like 5 [Source:HGNC Symbol;Acc:HGNC:29367]															GO_RESPONSE_TO_ABIOTIC_STIMULUS					GO_CHROMOSOME_ORGANIZATION
6772	STAT1	signal transducer and activator of transcription 1 [Source:HGNC Symbol;Acc:HGNC:11362]															GO_RESPONSE_TO_ABIOTIC_STIMULUS
7048	TGFBR2	transforming growth factor beta receptor 2 [Source:HGNC Symbol;Acc:HGNC:11773]															GO_RESPONSE_TO_ABIOTIC_STIMULUS
4214	MAP3K1	mitogen-activated protein kinase kinase kinase 1 [Source:HGNC Symbol;Acc:HGNC:6848]															GO_RESPONSE_TO_ABIOTIC_STIMULUS
10294	DNAJA2	DnaJ heat shock protein family (Hsp40) member A2 [Source:HGNC Symbol;Acc:HGNC:14884]															GO_RESPONSE_TO_ABIOTIC_STIMULUS
7056	THBD	thrombomodulin [Source:HGNC Symbol;Acc:HGNC:11784]															GO_RESPONSE_TO_ABIOTIC_STIMULUS
201973	PRIMPOL	primase and DNA directed polymerase [Source:HGNC Symbol;Acc:HGNC:26575]															GO_RESPONSE_TO_ABIOTIC_STIMULUS
92241	RCSD1	RCSD domain containing 1 [Source:HGNC Symbol;Acc:HGNC:28310]															GO_RESPONSE_TO_ABIOTIC_STIMULUS
6782	HSPA13	heat shock protein family A (Hsp70) member 13 [Source:HGNC Symbol;Acc:HGNC:11375]															GO_RESPONSE_TO_ABIOTIC_STIMULUS
5338	PLD2	phospholipase D2 [Source:HGNC Symbol;Acc:HGNC:9068]																GO_ORGANOPHOSPHATE_METABOLIC_PROCESS	GO_CYTOSKELETON_ORGANIZATION
8835	SOCS2	suppressor of cytokine signaling 2 [Source:HGNC Symbol;Acc:HGNC:19382]																GO_ORGANOPHOSPHATE_METABOLIC_PROCESS
63874	ABHD4	abhydrolase domain containing 4 [Source:HGNC Symbol;Acc:HGNC:20154]																GO_ORGANOPHOSPHATE_METABOLIC_PROCESS
7126	TNFAIP1	TNF alpha induced protein 1 [Source:HGNC Symbol;Acc:HGNC:11894]																	GO_CYTOSKELETON_ORGANIZATION
10006	ABI1	abl interactor 1 [Source:HGNC Symbol;Acc:HGNC:11320]																	GO_CYTOSKELETON_ORGANIZATION
9857	CEP350	centrosomal protein 350 [Source:HGNC Symbol;Acc:HGNC:24238]																	GO_CYTOSKELETON_ORGANIZATION
1465	CSRP1	cysteine and glycine rich protein 1 [Source:HGNC Symbol;Acc:HGNC:2469]																	GO_CYTOSKELETON_ORGANIZATION
54800	KLHL24	kelch like family member 24 [Source:HGNC Symbol;Acc:HGNC:25947]																	GO_CYTOSKELETON_ORGANIZATION
5358	PLS3	plastin 3 [Source:HGNC Symbol;Acc:HGNC:9091]																	GO_CYTOSKELETON_ORGANIZATION
1466	CSRP2	cysteine and glycine rich protein 2 [Source:HGNC Symbol;Acc:HGNC:2470]																	GO_CYTOSKELETON_ORGANIZATION
6732	SRPK1	SRSF protein kinase 1 [Source:HGNC Symbol;Acc:HGNC:11305]																		GO_CHROMOSOME_SEGREGATION		GO_CHROMOSOME_ORGANIZATION
6880	TAF9	TATA-box binding protein associated factor 9 [Source:HGNC Symbol;Acc:HGNC:11542]																				GO_CHROMOSOME_ORGANIZATION
54556	ING3	inhibitor of growth family member 3 [Source:HGNC Symbol;Acc:HGNC:14587]																				GO_CHROMOSOME_ORGANIZATION
10920	COPS8	COP9 signalosome subunit 8 [Source:HGNC Symbol;Acc:HGNC:24335]																				GO_CHROMOSOME_ORGANIZATION
9318	COPS2	COP9 signalosome subunit 2 [Source:HGNC Symbol;Acc:HGNC:30747]																				GO_CHROMOSOME_ORGANIZATION
121536	AEBP2	AE binding protein 2 [Source:HGNC Symbol;Acc:HGNC:24051]																				GO_CHROMOSOME_ORGANIZATION
10550	ARL6IP5	ADP ribosylation factor like GTPase 6 interacting protein 5 [Source:HGNC Symbol;Acc:HGNC:16937]
54920	DUS2	dihydrouridine synthase 2 [Source:HGNC Symbol;Acc:HGNC:26014]
2487	FRZB	frizzled related protein [Source:HGNC Symbol;Acc:HGNC:3959]
51060	TXNDC12	thioredoxin domain containing 12 [Source:HGNC Symbol;Acc:HGNC:24626]
57019	CIAPIN1	cytokine induced apoptosis inhibitor 1 [Source:HGNC Symbol;Acc:HGNC:28050]
27324	TOX3	TOX high mobility group box family member 3 [Source:HGNC Symbol;Acc:HGNC:11972]
56259	CTNNBL1	catenin beta like 1 [Source:HGNC Symbol;Acc:HGNC:15879]
79982	DNAJB14	DnaJ heat shock protein family (Hsp40) member B14 [Source:HGNC Symbol;Acc:HGNC:25881]
51374	ATRAID	all-trans retinoic acid induced differentiation factor [Source:HGNC Symbol;Acc:HGNC:24090]
4189	DNAJB9	DnaJ heat shock protein family (Hsp40) member B9 [Source:HGNC Symbol;Acc:HGNC:6968]
51528	JKAMP	JNK1/MAPK8 associated membrane protein [Source:HGNC Symbol;Acc:HGNC:20184]
4898	NRDC	nardilysin convertase [Source:HGNC Symbol;Acc:HGNC:7995]
25852	ARMC8	armadillo repeat containing 8 [Source:HGNC Symbol;Acc:HGNC:24999]
11342	RNF13	ring finger protein 13 [Source:HGNC Symbol;Acc:HGNC:10057]
9246	UBE2L6	ubiquitin conjugating enzyme E2 L6 [Source:HGNC Symbol;Acc:HGNC:12490]
9652	TTC37	tetratricopeptide repeat domain 37 [Source:HGNC Symbol;Acc:HGNC:23639]
55629	PNRC2	proline rich nuclear receptor coactivator 2 [Source:HGNC Symbol;Acc:HGNC:23158]
9447	AIM2	absent in melanoma 2 [Source:HGNC Symbol;Acc:HGNC:357]
139818	DOCK11	dedicator of cytokinesis 11 [Source:HGNC Symbol;Acc:HGNC:23483]
10396	ATP8A1	ATPase phospholipid transporting 8A1 [Source:HGNC Symbol;Acc:HGNC:13531]
54674	LRRN3	leucine rich repeat neuronal 3 [Source:HGNC Symbol;Acc:HGNC:17200]
8799	PEX11B	peroxisomal biogenesis factor 11 beta [Source:HGNC Symbol;Acc:HGNC:8853]
58155	PTBP2	polypyrimidine tract binding protein 2 [Source:HGNC Symbol;Acc:HGNC:17662]
6814	STXBP3	syntaxin binding protein 3 [Source:HGNC Symbol;Acc:HGNC:11446]
7411	VBP1	VHL binding protein 1 [Source:HGNC Symbol;Acc:HGNC:12662]
7450	VWF	von Willebrand factor [Source:HGNC Symbol;Acc:HGNC:12726]
11051	NUDT21	nudix hydrolase 21 [Source:HGNC Symbol;Acc:HGNC:13870]
10978	CLP1	cleavage and polyadenylation factor I subunit 1 [Source:HGNC Symbol;Acc:HGNC:16999]
4720	NDUFS2	NADH:ubiquinone oxidoreductase core subunit S2 [Source:HGNC Symbol;Acc:HGNC:7708]
51287	COA4	cytochrome c oxidase assembly factor 4 homolog [Source:HGNC Symbol;Acc:HGNC:24604]
1880	GPR183	G protein-coupled receptor 183 [Source:HGNC Symbol;Acc:HGNC:3128]
5037	PEBP1	phosphatidylethanolamine binding protein 1 [Source:HGNC Symbol;Acc:HGNC:8630]
10159	ATP6AP2	ATPase H+ transporting accessory protein 2 [Source:HGNC Symbol;Acc:HGNC:18305]
80829	ZFP91	ZFP91 zinc finger protein [Source:HGNC Symbol;Acc:HGNC:14983]
9802	DAZAP2	DAZ associated protein 2 [Source:HGNC Symbol;Acc:HGNC:2684]
51527	GSKIP	GSK3B interacting protein [Source:HGNC Symbol;Acc:HGNC:20343]
5529	PPP2R5E	protein phosphatase 2 regulatory subunit B'epsilon [Source:HGNC Symbol;Acc:HGNC:9313]
55359	STYK1	serine/threonine/tyrosine kinase 1 [Source:HGNC Symbol;Acc:HGNC:18889]
60493	FASTKD5	FAST kinase domains 5 [Source:HGNC Symbol;Acc:HGNC:25790]
54861	SNRK	SNF related kinase [Source:HGNC Symbol;Acc:HGNC:30598]
55959	SULF2	sulfatase 2 [Source:HGNC Symbol;Acc:HGNC:20392]
23071	ERP44	endoplasmic reticulum protein 44 [Source:HGNC Symbol;Acc:HGNC:18311]
2615	LRRC32	leucine rich repeat containing 32 [Source:HGNC Symbol;Acc:HGNC:4161]
26051	PPP1R16B	protein phosphatase 1 regulatory subunit 16B [Source:HGNC Symbol;Acc:HGNC:15850]
55840	EAF2	ELL associated factor 2 [Source:HGNC Symbol;Acc:HGNC:23115]
6277	S100A6	S100 calcium binding protein A6 [Source:HGNC Symbol;Acc:HGNC:10496]
27244	SESN1	sestrin 1 [Source:HGNC Symbol;Acc:HGNC:21595]
526	ATP6V1B2	ATPase H+ transporting V1 subunit B2 [Source:HGNC Symbol;Acc:HGNC:854]
2888	GRB14	growth factor receptor bound protein 14 [Source:HGNC Symbol;Acc:HGNC:4565]
54331	GNG2	G protein subunit gamma 2 [Source:HGNC Symbol;Acc:HGNC:4404]
60592	SCOC	short coiled-coil protein [Source:HGNC Symbol;Acc:HGNC:20335]
55003	PAK1IP1	PAK1 interacting protein 1 [Source:HGNC Symbol;Acc:HGNC:20882]
80114	BICC1	BicC family RNA binding protein 1 [Source:HGNC Symbol;Acc:HGNC:19351]
11010	GLIPR1	GLI pathogenesis related 1 [Source:HGNC Symbol;Acc:HGNC:17001]
51700	CYB5R2	cytochrome b5 reductase 2 [Source:HGNC Symbol;Acc:HGNC:24376]
3988	LIPA	lipase A, lysosomal acid type [Source:HGNC Symbol;Acc:HGNC:6617]
60526	LDAH	lipid droplet associated hydrolase [Source:HGNC Symbol;Acc:HGNC:26145]
25801	GCA	grancalcin [Source:HGNC Symbol;Acc:HGNC:15990]
22918	CD93	CD93 molecule [Source:HGNC Symbol;Acc:HGNC:15855]
51646	YPEL5	yippee like 5 [Source:HGNC Symbol;Acc:HGNC:18329]
11179	ZNF277	zinc finger protein 277 [Source:HGNC Symbol;Acc:HGNC:13070]
55789	DEPDC1B	DEP domain containing 1B [Source:HGNC Symbol;Acc:HGNC:24902]
56990	CDC42SE2	CDC42 small effector 2 [Source:HGNC Symbol;Acc:HGNC:18547]
26273	FBXO3	F-box protein 3 [Source:HGNC Symbol;Acc:HGNC:13582]
8816	DCAF5	DDB1 and CUL4 associated factor 5 [Source:HGNC Symbol;Acc:HGNC:20224]
51506	UFC1	ubiquitin-fold modifier conjugating enzyme 1 [Source:HGNC Symbol;Acc:HGNC:26941]
79596	OBI1	ORC ubiquitin ligase 1 [Source:HGNC Symbol;Acc:HGNC:20308]
60682	SMAP1	small ArfGAP 1 [Source:HGNC Symbol;Acc:HGNC:19651]
55635	DEPDC1	DEP domain containing 1 [Source:HGNC Symbol;Acc:HGNC:22949]
10598	AHSA1	activator of HSP90 ATPase activity 1 [Source:HGNC Symbol;Acc:HGNC:1189]
8853	ASAP2	ArfGAP with SH3 domain, ankyrin repeat and PH domain 2 [Source:HGNC Symbol;Acc:HGNC:2721]
55127	HEATR1	HEAT repeat containing 1 [Source:HGNC Symbol;Acc:HGNC:25517]
54495	TMX3	thioredoxin related transmembrane protein 3 [Source:HGNC Symbol;Acc:HGNC:24718]
57168	ASPHD2	aspartate beta-hydroxylase domain containing 2 [Source:HGNC Symbol;Acc:HGNC:30437]
51126	NAA20	N(alpha)-acetyltransferase 20, NatB catalytic subunit [Source:HGNC Symbol;Acc:HGNC:15908]
5653	KLK6	kallikrein related peptidase 6 [Source:HGNC Symbol;Acc:HGNC:6367]
221302	ZUP1	zinc finger containing ubiquitin peptidase 1 [Source:HGNC Symbol;Acc:HGNC:21224]
7247	TSN	translin [Source:HGNC Symbol;Acc:HGNC:12379]
51526	OSER1	oxidative stress responsive serine rich 1 [Source:HGNC Symbol;Acc:HGNC:16105]
4360	MRC1	mannose receptor C-type 1 [Source:HGNC Symbol;Acc:HGNC:7228]
4897	NRCAM	neuronal cell adhesion molecule [Source:HGNC Symbol;Acc:HGNC:7994]
29079	MED4	mediator complex subunit 4 [Source:HGNC Symbol;Acc:HGNC:17903]
80816	ASXL3	ASXL transcriptional regulator 3 [Source:HGNC Symbol;Acc:HGNC:29357]
23635	SSBP2	single stranded DNA binding protein 2 [Source:HGNC Symbol;Acc:HGNC:15831]
65056	GPBP1	GC-rich promoter binding protein 1 [Source:HGNC Symbol;Acc:HGNC:29520]
7718	ZNF165	zinc finger protein 165 [Source:HGNC Symbol;Acc:HGNC:12953]
9538	EI24	EI24 autophagy associated transmembrane protein [Source:HGNC Symbol;Acc:HGNC:13276]
54796	BNC2	basonuclin 2 [Source:HGNC Symbol;Acc:HGNC:30988]
51202	DDX47	DEAD-box helicase 47 [Source:HGNC Symbol;Acc:HGNC:18682]
79607	FAM118B	family with sequence similarity 118 member B [Source:HGNC Symbol;Acc:HGNC:26110]
8073	PTP4A2	protein tyrosine phosphatase 4A2 [Source:HGNC Symbol;Acc:HGNC:9635]
26018	LRIG1	leucine rich repeats and immunoglobulin like domains 1 [Source:HGNC Symbol;Acc:HGNC:17360]
79925	SPEF2	sperm flagellar 2 [Source:HGNC Symbol;Acc:HGNC:26293]
7102	TSPAN7	tetraspanin 7 [Source:HGNC Symbol;Acc:HGNC:11854]
10171	RCL1	RNA terminal phosphate cyclase like 1 [Source:HGNC Symbol;Acc:HGNC:17687]
29889	GNL2	G protein nucleolar 2 [Source:HGNC Symbol;Acc:HGNC:29925]
54502	RBM47	RNA binding motif protein 47 [Source:HGNC Symbol;Acc:HGNC:30358]
4061	LY6E	lymphocyte antigen 6 family member E [Source:HGNC Symbol;Acc:HGNC:6727]
51012	PRELID3B	PRELI domain containing 3B [Source:HGNC Symbol;Acc:HGNC:15892]
119559	SFXN4	sideroflexin 4 [Source:HGNC Symbol;Acc:HGNC:16088]
55334	SLC39A9	solute carrier family 39 member 9 [Source:HGNC Symbol;Acc:HGNC:20182]
1414	CRYBB1	crystallin beta B1 [Source:HGNC Symbol;Acc:HGNC:2397]
5110	PCMT1	protein-L-isoaspartate (D-aspartate) O-methyltransferase [Source:HGNC Symbol;Acc:HGNC:8728]
55251	PCMTD2	protein-L-isoaspartate (D-aspartate) O-methyltransferase domain containing 2 [Source:HGNC Symbol;Acc:HGNC:15882]
153020	RASGEF1B	RasGEF domain family member 1B [Source:HGNC Symbol;Acc:HGNC:24881]
1306	COL15A1	collagen type XV alpha 1 chain [Source:HGNC Symbol;Acc:HGNC:2192]
9543	IGDCC3	immunoglobulin superfamily DCC subclass member 3 [Source:HGNC Symbol;Acc:HGNC:9700]
100861540	CYP3A7-CYP3A51P	CYP3A7-CYP3A51P readthrough [Source:HGNC Symbol;Acc:HGNC:51504]
158586	ZXDB	zinc finger X-linked duplicated B [Source:HGNC Symbol;Acc:HGNC:13199]
167681	PRSS35	serine protease 35 [Source:HGNC Symbol;Acc:HGNC:21387]
256380	SCML4	Scm polycomb group protein like 4 [Source:HGNC Symbol;Acc:HGNC:21397]
25972	UNC50	unc-50 inner nuclear membrane RNA binding protein [Source:HGNC Symbol;Acc:HGNC:16046]
27069	GHITM	growth hormone inducible transmembrane protein [Source:HGNC Symbol;Acc:HGNC:17281]
400451	FAM174B	family with sequence similarity 174 member B [Source:HGNC Symbol;Acc:HGNC:34339]
51234	EMC4	ER membrane protein complex subunit 4 [Source:HGNC Symbol;Acc:HGNC:28032]
5412	UBL3	ubiquitin like 3 [Source:HGNC Symbol;Acc:HGNC:12504]
55573	CDV3	CDV3 homolog [Source:HGNC Symbol;Acc:HGNC:26928]
55780	ERMARD	ER membrane associated RNA degradation [Source:HGNC Symbol;Acc:HGNC:21056]
56650	CLDND1	claudin domain containing 1 [Source:HGNC Symbol;Acc:HGNC:1322]
57037	ANKMY2	ankyrin repeat and MYND domain containing 2 [Source:HGNC Symbol;Acc:HGNC:25370]
57136	APMAP	adipocyte plasma membrane associated protein [Source:HGNC Symbol;Acc:HGNC:13238]
58492	ZNF77	zinc finger protein 77 [Source:HGNC Symbol;Acc:HGNC:13150]
63920	ZBED8	zinc finger BED-type containing 8 [Source:HGNC Symbol;Acc:HGNC:30804]
6744	ITPRID2	ITPR interacting domain containing 2 [Source:HGNC Symbol;Acc:HGNC:11319]
80007	C10orf88	chromosome 10 open reading frame 88 [Source:HGNC Symbol;Acc:HGNC:25822]
80143	SIKE1	suppressor of IKBKE 1 [Source:HGNC Symbol;Acc:HGNC:26119]
80255	SLC35F5	solute carrier family 35 member F5 [Source:HGNC Symbol;Acc:HGNC:23617]
80256	FAM214B	family with sequence similarity 214 member B [Source:HGNC Symbol;Acc:HGNC:25666]
80723	SLC35G2	solute carrier family 35 member G2 [Source:HGNC Symbol;Acc:HGNC:28480]
81533	ITFG1	integrin alpha FG-GAP repeat containing 1 [Source:HGNC Symbol;Acc:HGNC:30697]
84549	MAK16	MAK16 homolog [Source:HGNC Symbol;Acc:HGNC:13703]
91748	ELMSAN1	ELM2 and Myb/SANT domain containing 1 [Source:HGNC Symbol;Acc:HGNC:19853]
9502	XAGE2	X antigen family member 2 [Source:HGNC Symbol;Acc:HGNC:4112]
9880	ZBTB39	zinc finger and BTB domain containing 39 [Source:HGNC Symbol;Acc:HGNC:29014]
